# Supplementary material for: The comparative responsiveness of Hospital Universitario Princesa Index and other composite indices for assessing rheumatoid arthritis activity
Source: PLoS One. 2019 Apr 10;14(4):e0214717. doi: 10.1371/journal.pone.0214717 (PMC6457549; doi:10.1371/journal.pone.0214717)
Supplement: S1 File — This Excell file includes in longitudinal format all data from EMECAR cohort used to develop the results shown in this paper. (XLS) [file pone.0214717.s011.xls]

## Sheet: Sheet1
idpac	visita	sexo	edad	ndolo	ntume	das28	vsg	haq	hupi_v
0101	1	hombre	67	2	8	4.68567	56	1.75	8
0101	2	hombre	68	21	10	6.96681	55	1.875	10.5
0101	3	hombre	70	1	0	4.3197	78		4.5
0101	4	hombre	71	1	0	4.34611	81		4.5
0101	5	hombre	72	1	0
0102	1	mujer	68	6	10	4.9504	17	1.5	8
0102	2	mujer	69	0	4	2.90511	19	2.375	4
0102	3	mujer	70	0	5	3.58931	25	2.25	7
0102	4	mujer	71	0	0	2.83525	17		3.5
0102	5	mujer	72	0	0	3.15773	22		4
0103	1	mujer	51	0	5	3.02989	31	0	5.5
0103	2	mujer	52	0	6	2.29767	10	0.5	3.5
0103	3	mujer	54	10	0	3.99569	16		5
0103	4	mujer	55	0	0				3
0103	5	mujer	56	0	0	3.23301	20		3.5
0104	1	mujer	80	4	4		32	3
0104	2	mujer	82
0105	1	mujer	67	0	2	2.45709	19	0	1.5
0105	2	mujer	68	0	2	2.04212	7	0	2.5
0105	3	mujer	69	1	6	3.20991	9	0.5	6
0105	4	mujer	70	1	0	4.08164	37		7
0105	5	mujer	71	0	0	2.12061	5		4.5
0106	1	mujer	45	16	16	6.27684	43	1.375	10
0106	2	mujer	46	16	14	6.27083	21	1.375	10.5
0106	3	mujer	47	22	21	7.94003	51	2.25	12
0106	4	mujer	48	14	7	6.25263	39	1.5	12
0106	5	mujer	49	5	1	3.77872	11	1.625	5
0107	1	mujer	72	1	1	3.61111	19	0	5.5
0107	2	mujer	73	1	1	4.09631	38	0.75	7
0107	3	mujer	74	0	0	3.50246	36	0.5	6
0107	4	mujer	75	0	0	2.55734	14		2
0107	5	mujer	76	0	0	2.93481	16		3.5
0108	1	hombre	63	0	12			0.125	7
0108	2	hombre	64	0	15	3.9256	21	1	7.5
0108	3	hombre	66	2	16	4.70477	16	1.75	9.5
0108	4	hombre	67	6	6	5.47759	32		10.5
0108	5	hombre	68	6	2	3.4623	5		6
0109	1	mujer	67	7	5	4.93803	38	0.875	8.5
0109	2	mujer	68	4	2	5.12043	34	1.75	7.5
0109	3	mujer	69	4	2	4.55243	34	1.625	6.5
0109	4	mujer	70	0	0	4.07928	67		4.5
0109	5	mujer	71	0	0	3.60445	34		4.5
0110	1	hombre	57	4	9	5.59207	65	2.875	11
0110	2	hombre	58	2	2			2.625	8
0110	3	hombre	59	0	1	2.31781	10	2.5	2
0110	4	hombre	60	2	0			2.75	4
0110	5	hombre	61	0	0	2.65081	16	2.75	3
0111	1	mujer	64	14	14	5.9141	19	2	9
0111	2	mujer	65	14	14	6.76983	43	2.125	11.5
0111	3	mujer	67	17	17	7.58372	58	2.25	12
0111	4	mujer	68	17	0	5.58922	59		7
0111	5	mujer	69	14	0	5.6472	71		6.5
0112	1	mujer	40	11	4	5.47405	35	0.375	8.5
0112	2	mujer	41	0	0	2.78311	29	0	2.5
0112	3	mujer	42	1	0	3.06881	16		3.5
0112	4	mujer	43	18	18	6.48893	29		9.5
0112	5	mujer	44	10	0	4.76154	26		6.5
0113	1	mujer	54	13	9	4.75492	10	2	7
0113	2	mujer	55	5	7	4.68626	17	1.375	8
0113	3	mujer	57	0	0	2.48711	19		1.5
0113	4	mujer	58	14	0	4.93058	17		6.5
0113	5	mujer	59	8	0	5.02547	33		7.5
0114	1	mujer	31	3	2	3.43807	7	1.5	5
0114	2	mujer	31	1	1	2.86361	8	0.875	4
0114	3	mujer	33	2	0	3.0653	14		2
0114	4	mujer	34	1	1	3.77481	16	1.625	5.5
0114	5	mujer	35	1	0	2.80823	6		4
0115	1	hombre	68	0	0	3.06711	29	1	3.5
0115	2	hombre	69	0	0	2.42602	32	0.25	3
0115	3	hombre	70	0	0	2.79229	54		3
0115	4	hombre	71	0	0	2.35711	29		3
0115	5	hombre	72	0	0	3.12534	14		4
0116	1	mujer	71	0	0	2.44756	33	0.5	2.5
0116	2	mujer	72	0	0			0.875	3
0117	1	mujer	55	2	6	4.63708	18	0.625	9
0118	1	mujer	69	1	7	4.37745	24	2.75	8
0118	3	mujer	71
0119	1	hombre	74	0	2	2.30118	2	1.375	4
0119	2	hombre	75	0	1	1.3332	2	1.25	3
0119	3	hombre	76	0	0	0.426	1		1
0119	4	hombre	77	1	0	2.32303	3		4
0119	5	hombre	78	1	0	2.32303	3		4
0120	1	mujer	43	0	3	2.38061	15	1.125	2
0120	2	mujer	44	0	0	3.04685	23	0.375	4.5
0120	3	mujer	46	10	0	4.46412	17		5.5
0120	4	mujer	47	2	0				4
0120	5	mujer	48	2	0	3.44277	16		4
0121	1	hombre	64	0	1	3.07264	24	1.875	6
0121	2	hombre	65	20	0	5.20374	14	2.125	6.5
0121	3	hombre	67	0	0
0121	4	hombre	68	0	0	3.66366	68		4
0121	5	hombre	69	0	0	3.11379	31		3.5
0122	1	hombre	59	5	11			1.375	12
0122	2	hombre	60	4	9	4.44711	19	0.375	9
0122	3	hombre	61	2	0	4.03917	25		6.5
0122	4	hombre	62	2	0	3.77513	21		6.5
0122	5	hombre	63
0123	1	mujer	74	0	0	2.38084	30	2.25	1
0123	2	mujer	75	0	0	2.61045	34	1.875	3
0123	3	mujer	76	0	0
0123	4	mujer	77	0	0	4.0195	41		4.5
0123	5	mujer	78	0	0	3.90874	35		4.5
0124	1	mujer	54	9	11	5.84149	30	2	10
0201	1	mujer	70	6	3	4.83394	17	0.5	7.5
0201	2	mujer	71	9	2	5.26483	23	1.25	8.5
0201	3	mujer	72	5	2	4.48952	14	1.375	6.5
0201	4	mujer	73	11	5	5.64267	18	1.125	10
0202	1	mujer	62	9	5	5.6156	41	2	11
0202	2	mujer	64	2	1	4.18575	31	1.375	5.5
0202	3	mujer	64	13	4	5.9769	31	1.875	11
0202	4	mujer	65	12	11	6.56905	39	2	11
0203	1	mujer	45	0	4	3.49481	16	1.5	6.5
0203	2	mujer	46	3	2	3.92327	14	0.625	5.5
0203	3	mujer	47	15	14	6.19378	17	1.875	10.5
0203	4	mujer	48	0	0	2.26725	17	1.5	2
0204	1	mujer	50	17	9	5.6544	13	2.625	9
0204	2	mujer	51
0204	3	mujer	52	2	2	3.50975	10	2	5
0204	4	mujer	53	6	9	3.89212	4	2.375	7
0205	1	mujer	60	0	0	2.73326	18	0.75	2.5
0205	2	mujer	62	1	0	2.80806	9	0.5	3
0205	3	mujer	62	0	0	2.77111	19	0.375	3
0205	4	mujer	63	0	0	2.50546	13	0.25	2.5
0206	1	mujer	84	11	4	5.33042	19	2.5	8.5
0206	2	mujer	85	8	5	4.69713	19	2.5	7.5
0206	3	mujer	86	13	12	7.1011	86	2.5	12
0206	4	mujer	87	5	8	5.091	23	2.625	9.5
0207	1	mujer	55	7	3	4.35512	11	0.25	7
0207	2	mujer	57	5	5	4.20011	10	0	7
0207	3	mujer	57	0	0	2.22146	13	0	1
0207	4	mujer	58	1	2	3.36523	17	0	4
0208	1	mujer	67	0	0	3.10521	25	0.875	5.5
0208	2	mujer	69	0	0	2.58973	22	1.125	2
0208	3	mujer	69	1	0	3.16564	15	0.875	4
0208	4	mujer	70	0	0	2.38853	11	0.625	3
0209	1	hombre	54	0	0	2.46364	15	0.25	2.5
0209	2	hombre	55	0	0	1.88161	8	0.25	1
0209	3	hombre	55	0	0	2.16561	8	0.375	2
0209	4	hombre	57	0	0	2.69934	14	0.25	4
0210	1	mujer	48	11	10	5.27327	11	1.75	9
0210	2	mujer	49	0	1	2.52806	9	0.875	3
0210	3	mujer	50	0	0	2.38853	11	1.25	2
0210	4	mujer	51	0	0	2.32181	10	1.25	2
0211	1	mujer	65	0	0	3.15756	33	0.5	3.5
0211	2	mujer	66	0	0	3.55849	39	0.125	5
0211	3	mujer	67	0	0	3.01556	33	0	3.5
0211	4	mujer	68	0	0	3.23266	45	0	4
0212	1	mujer	66	7	3	5.15544	23	1.625	10.5
0212	2	mujer	67	2	2	3.88728	14	1.375	5
0212	3	mujer	68	3	2	4.34909	21	1.5	7.5
0212	4	mujer	69	0	0	2.97725	17	1.125	3.5
0213	1	mujer	57	0	0	2.48711	19	1.375	2
0213	2	mujer	58	0	0	2.44926	18	1.375	1.5
0213	3	mujer	59	1	0	3.59164	15	0.875	4
0213	4	mujer	60	0	0	2.50546	13	1.375	2
0214	1	mujer	90	0	0	1.41061	5	0.875	1
0214	2	mujer	91	0	0	1.78814	7	0.625	1
0214	3	mujer	92	2	0	4.9502	75	2.625	7
0214	4	mujer	93	0	0	3.09084	30	1.125	4.5
0215	1	hombre	70	2	0	3.69681	23	0.875	7
0215	2	hombre	71	1	0	3.09053	11	0.625	4.5
0215	3	hombre	73	2	0	3.32249	11	0.875	6
0215	4	hombre	73	0	0	1.97861	5	0.75	3
0216	1	hombre	68	0	0	1.55261	5	0	1
0216	2	hombre	69	0	0	2.34511	19	0	2
0216	3	hombre	70	0	0	1.39641	4	0	1
0216	4	hombre	71	0	0	2.16543	12	0	1.5
0217	1	mujer	66	0	0	2.13134	14	0.125	1
0217	2	mujer	68	0	0	2.30726	18	0	2
0217	3	mujer	69	0	0	2.36681	16	0	1.5
0217	4	mujer	70	0	0	2.46364	15		2
0218	1	mujer	68	12	6	6.97851	66	2.875	12
0218	2	mujer	69	19	7	7.66041	79	2.875	12
0218	3	mujer	70	28	9	7.88637	55	2.875	12
0218	4	mujer	71	23	11	8.08003	95	2.75	11
0219	1	mujer	71	0	0	2.88964	15	2.625	3
0219	2	mujer	72	0	0	2.67253	11	2.375	3
0219	3	mujer	73	0	0	2.79281	16	2	3.5
0219	4	mujer	74	0	0	2.46364	15	1.875	2
0220	1	mujer	63	9	7	5.78127	36	2	12
0220	2	mujer	65	7	4	4.94647	23	2	8
0220	3	mujer	66	7	3	5.24126	26	1.875	10.5
0220	4	mujer	67	7	5	5.70122	41	1.75	12
0221	1	mujer	48	28	19	8.29368	70	2.375	12
0221	2	mujer	49	8	4	4.73518	18	1.5	7.5
0221	3	mujer	50	9	5	5.38291	16	2.125	9.5
0221	4	mujer	51	17	5	6.26588	23	2.25	10
0222	1	mujer	25	2	5	3.79907	20	0	6.5
0222	2	mujer	27	7	3	4.87144	23	0	9.5
0222	3	mujer	28	0	0	3.04254	28	0	3
0222	4	mujer	29					0
0223	1	mujer	81	2	3	3.78557	24	1	5
0223	2	mujer	82	0	0	2.48711	19	1.625	2
0223	3	mujer	83	0	0	2.13134	14	1	1
0223	4	mujer	84	0	0	2.73309	27	1.25	2.5
0224	1	mujer	66	6	12	4.73019	11	1.875	7.5
0224	2	mujer	67	12	14	6.5092	37	1.625	11.5
0224	3	mujer	68	6	6	4.50701	12	1.375	7.5
0224	4	mujer	69	5	5	4.55082	11	1	8
0225	1	hombre	71	1	0	3.15143	12	0.125	4.5
0225	2	hombre	72	2	0	3.18049	11	0	4.5
0225	3	hombre	73	0	0	2.87509	27	0	4.5
0225	4	hombre	74	0	0	2.36681	16	0	2
0226	1	hombre	74	1	6	4.3047	43	1	8
0226	2	hombre	75	4	4	4.63364	37	1	8.5
0226	3	hombre	76	0	0	2.78311	29	1	4
0226	4	hombre	76	0	0	2.90054	28	1	3.5
0227	1	mujer	81	0	0	3.18885	23	2	4
0227	2	mujer	83
0228	1	mujer	57	14	9	5.32539	9	2.125	9
0228	2	mujer	58	6	8	5.4634	22	1.25	9.5
0228	3	mujer	59	4	0	3.62546	13	1.375	4
0228	4	mujer	60	3	0	3.6632	17	1.375	4.5
0229	1	mujer	66	0	0	2.34511	19	1.25	1.5
0229	2	mujer	67	10	8	5.65848	37	1	10
0229	3	mujer	68	10	4	5.59398	47	1.625	10
0229	4	mujer	69	7	4	5.82791	54	1.625	11
0230	1	mujer	55	0	0	2.36681	16	0.25	1.5
0230	2	mujer	56	3	0	4.32106	29	0.5	6.5
0230	3	mujer	57	0	0	2.82121	25	0	3
0230	4	mujer	58	0	0	2.97179	31	0	3.5
0301	1	hombre	73	0	9			2.375	9
0301	2	hombre	74	6	12	5.15772	9	2.875	9.5
0302	1	hombre	71	2	4	3.24777	10	0.375	5
0302	2	hombre	72	1	3	2.86703	9	0.375	4.5
0303	1	mujer	68	5	14			2.375	10
0303	2	mujer	69	12	12	6.96792	65	2.5	11
0304	1	hombre	41	5	0	3.46634	7	1.375	6
0304	2	hombre	42	1	1	1.89303	3	0	3
0305	1	mujer	69	9	3	4.89841	12	2.25	8
0305	2	mujer	70	2	3	3.88274	10	1.875	6.5
0306	1	hombre	72	2	5			1.625	10
0306	2	hombre	73	3	6	5.56665	43	1.75	10
0307	1	mujer	74	4	7	5.54991	47	1.75	10.5
0307	2	mujer	75	3	7	5.3355	35	1.875	10
0308	1	mujer	53	9	5			1.625	12
0308	2	mujer	54	4	8	5.64438	50	1.75	11
0309	1	mujer	33	4	6	3.20226	4	0.625	6
0309	2	mujer	34	0	4	2.29961	8	0.125	3
0310	1	hombre	48	2	2			0.875	6
0310	2	hombre	49	0	0	1.93014	7	0	2
0311	1	hombre	75	5	0	4.30731	19	0.125	7
0311	2	hombre	76	0	1	3.15526	18	0.125	5
0312	1	hombre	59	1	0	2.52423	6	0	3
0312	2	hombre	60	0	0	1.83661	5	0.125	2
0313	1	mujer	55	4	1			1.375	6
0313	2	mujer	56	0	0	2.95653	11	0.25	3
0314	1	mujer	61	2	6	4.45013	38	1.125	7.5
0314	2	mujer	62	0	4	3.90074	35	0.875	8
0315	1	mujer	76	7	7	4.96393	41	0.875	9
0315	2	mujer	77	6	6	5.65657	62	1	10
0316	1	mujer	61	1	10	4.0367	18	0.5	7
0316	2	mujer	62	1	5	4.4492	47	0.5	8
0317	1	mujer	53	11	5	6.25015	35	1.625	12
0317	2	mujer	54	3	9	5.82636	50	1.375	11
0318	1	mujer	76	3	6	4.40826	34	1.875	8.5
0318	2	mujer	77	2	2	4.15199	46	2.625	6
0319	1	mujer	40	8	8	5.73634	36	1.875	11.5
0319	2	mujer	41	1	7	4.07192	19	1.875	7.5
0320	1	mujer	69	1	4	4.19346	13	2.625	6.5
0320	2	mujer	70	0	3	3.9267	22	2.125	6.5
0321	1	hombre	67	8	0	5.19446	28	2.125	7.5
0321	2	hombre	68	6	0	5.13846	35	1.875	8
0322	1	hombre	54	2	8	5.38476	30	2	10
0322	2	hombre	55	9	9	6.22402	32	2.25	11.5
0323	1	mujer	72	0	2	2.822	32	0	2.5
0323	2	mujer	73	0	2	2.64919	25	0	2.5
0324	1	mujer	66	5	3	5.28834	21	3	8
0324	2	mujer	67	7	1	5.56246	30	3	8.5
0325	1	mujer	62	3	4	3.32541	13	1	4.5
0325	2	mujer	63	1	1	2.37823	6	0.125	3
0401	1	mujer	47	7	2	4.12413	11	1	6
0401	2	mujer	49	1	3	3.59622	17	0.875	5.5
0401	3	mujer	49	1	1	3.78884	30	1	5
0401	4	mujer	50	0	7	3.33054	22	0.75	6
0401	5	mujer	51	0	0		20
0402	1	mujer	64	2	0	3.8345	28	0.5	4
0402	2	mujer	65	1	0	3.46485	23	0.375	4
0402	3	mujer	66	0	0		18
0402	4	mujer	68	0	0		16
0402	5	mujer	68	2	2		24
0403	1	mujer	56	17	17	6.66425	43	0.875	10.5
0403	2	mujer	57	0	0	1.88143	12	0	0
0403	3	mujer	58	1	1	3.20664	24		3
0403	4	mujer	59	18	18			1.125	12
0403	5	mujer	60	0	11	4.53902	42	0	8
0404	1	hombre	56	12	9	5.74395	46	1.125	10
0404	2	hombre	57	19	9	6.58207	27	1.5	12
0404	4	hombre	59				39
0404	5	hombre	60	11	1	5.13133	32		9
0405	1	hombre	44	0	0	0.769029	3	0	0
0405	2	hombre	45	0	0	1.25423	6	0	0
0405	3	hombre	46	0	0	2.81453	11		3.5
0405	4	hombre	47	0	0
0405	5	hombre	48	1	0		8
0406	1	mujer	57	3	3	5.32934	50	0.875	10
0406	2	mujer	58	1	1	3.25534	14	0.5	4
0406	5	mujer	61				19
0407	1	mujer	58	13	6	6.14805	27	2.875	11.5
0408	1	mujer	43	10	12	6.29313	58	1.5	10
0408	2	mujer	44	7	12	5.52803	36	1.5	11
0408	3	mujer	45	0	2	3.04644	36	0	4
0408	4	mujer	46	1	2	4.56652	28	0	6.5
0408	5	mujer	47	0	1	3.60654	28	0	5.5
0409	1	hombre	80	2	1	3.0613	14	2	4.5
0409	2	hombre	81	2	1	3.03619	6		6
0409	3	hombre	82	1	1	2.80423	6	2.25	5.5
0409	4	hombre	83
0410	1	hombre	71	0	0	3.03645	34	0.125	3.5
0410	2	hombre	72	0	1			0.875	4
0410	3	hombre	74	0	0	3.71332	73	0.875	4.5
0410	4	hombre	75	0	0	3.25579	31		5
0410	5	hombre	76	0	0
0411	1	mujer	50	10	7	6.01415	36	2	10.5
0411	2	mujer	51	9	5	5.51521	29	1.5	10
0411	3	mujer	52	11	7	6.33362	41	2	11.5
0411	4	mujer	53	7	6		29
0412	1	mujer	71	4	4			0.875	10
0413	1	mujer	75	0	0	4.03466	77	2.5	5.5
0413	2	mujer	76	0	0			2.625	4
0413	3	mujer	77	0	0	3.66366	68	2.625	4.5
0413	4	mujer	78	1	3	4.97156	99		8
0413	5	mujer	79	6	6	5.65657	62		9
0414	1	mujer	69	2	3	4.06975	16	0.125	7
0414	2	mujer	70	7	4	4.78926	15	0.125	8.5
0414	3	mujer	71	0	0	2.98334	14		3
0414	4	mujer	72	1	4	3.88285	23		7
0414	5	mujer	73	0	0	3.04685	23		4
0415	1	mujer	51	2	8			0.375
0415	3	mujer	53	2	6			0.75	9
0415	4	mujer	54	1	1	3.28961	8	1.125	5
0415	5	mujer	55	0	0		12
0416	1	mujer	39	0	0	2.44909	27	0.125	1.5
0416	2	mujer	41	0	0	2.23901	20	0	1
0416	3	mujer	41	2	2	4.38878	43	0.625	7
0416	4	mujer	43	1	1		33
0416	5	mujer	43	1	1	4.18284	43		6.5
0417	1	hombre	60	1	6	4.50217	38	0.5	8.5
0417	2	hombre	61	1	2
0417	3	hombre	62	0	2	2.77682	30	0	4
0417	4	hombre	63	0	1	3.81121	25		6
0417	5	hombre	64	0	1		30
0418	1	mujer	61	2	2	3.59255	5	1.875	5.5
0418	2	mujer	62	4	3	4.38711	7	2	7
0418	3	mujer	63	2	1	4.7758	48	2	8
0418	5	mujer	65	6	10	4.60226	19		8
0419	1	mujer	46	2	2	4.08848	28	0.125	5
0419	2	mujer	47	0	0	3.38575	56	0	4.5
0419	3	mujer	48	0	1	3.49846	36	0.375	4.5
0419	4	mujer	49	0	6	3.7284	28		6
0419	5	mujer	51	0	6	4.08399	57		8
0420	1	hombre	30	0	1	1.96023	6	0	2
0420	2	hombre	31	0	0	0.142	1	0	0
0420	3	hombre	32	0	0	0.142	1	0	0
0420	4	hombre	33	0	0	2.54661	5	0	3
0420	5	hombre	33	0	0	2.78214	7		3
0501	1	hombre	65	14	0			0.625	4
0501	4	hombre	69	0	0	2.26725	17	0.875	2
0501	5	hombre	70	0	1	2.63614	7	0.75	4
0502	1	hombre	70	1	4	5.41067	111	2.75	8.5
0502	3	hombre	72
0503	1	mujer	47	10	2	4.7242	14	1.75	6
0503	4	mujer	52	4	0	3.81934	14	1.25	5
0503	5	mujer	53	6	2	5.28436	45	1.625	8
0504	1	hombre	69	14	2	5.69738	65	2.625	8
0504	3	hombre	72	6	1	5.99001	97	2.75	10
0505	1	mujer	73	4	5	4.51884	35	1.875	7.5
0505	3	mujer	76	0	0	2.47454	28	1.75	1
0506	1	mujer	50	2	10			0.875	6
0506	4	mujer	54	0	6			1.75
0506	5	mujer	55	0	3	2.94861	15	1.5	4
0507	1	mujer	84	1	3	3.66152	28	3	5
0507	4	mujer	87
0508	1	hombre	56	18	6	5.47708	14	1.875	9.5
0508	4	hombre	60	2	1			2.625
0508	5	hombre	61	9	6			2
0509	1	mujer	33	3	1	4.25816	40	0.5	5.5
0509	4	mujer	37	0	0	2.60564	15	0.625	2
0509	5	mujer	39	4	5	4.57589	31	0.5	7.5
0510	1	hombre	79	18	3			2.875
0510	2	hombre	80
0512	1	mujer	60	0	5	2.79171	8	0.125	5
0513	1	hombre	75	18	8	6.46739	33	2.75	10.5
0513	5	hombre	79
0514	1	mujer	54	13	2	5.71464	33	1.125	8.5
0514	4	mujer	58	8	1	4.16965	22	1.375	6
0514	5	mujer	60	2	4	4.05113	21	0.375	7
0516	1	mujer	82	2	2	3.5514	13	0.375	4
0516	4	mujer	86				25	0.5
0516	5	mujer	88	2	0	3.56307	19	0.5	4
0517	1	mujer	50	1	5	4.16194	23	0.75	8
0517	3	mujer	53	4	2	4.15709	29	1.5	5
0517	4	mujer	54	2	3	3.86666	22	2.375	5
0517	5	mujer	55	3	7	5.20387	29	2	9
0518	1	mujer	36	3	0			0.375	2
0519	1	mujer	84	4	4			0.125	6
0520	1	mujer	35	0	6	3.51565	31	0	5.5
0520	3	mujer	38	0	0	1.41061	5	0	1
0521	1	mujer	71	0	0			0.875	2
0521	4	mujer	74	3	0			1.5	3
0521	5	mujer	75	0	0	3.11379	31	1.625	3.5
0601	1	mujer	62	3	1	5.066	46	3	7.5
0601	2	mujer	63				10	2.875
0602	1	mujer	64	6	8	4.41173	9	0.875	7
0602	2	mujer	65	7	6	4.55754	9		9
0602	3	mujer	66	15	16	5.98821	14		9
0603	1	mujer	60	15	22	6.97529	29	2.5	10
0604	1	mujer	89	7	4		8
0605	1	mujer	69	22	19	6.58021	27	1.5	8
0606	1	mujer	47	10	10	5.43942	29	1.375	8
0606	2	mujer	49	6	3	3.67875	9	1.125	5
0606	3	mujer	50	6	5	3.67805	6		6
0606	4	mujer	51	5	6	4.85116	19	1	8.5
0606	5	mujer	52	7	8	5.20839	16	1.625	9.5
0607	1	hombre	58	0	1	3.52805	46	0.875	4.5
0607	2	hombre	59	14	8	5.10142	7		9
0607	3	hombre	60	7	5	5.12481	27		9.5
0607	4	hombre	61	4	2	4.47919	25	2.375	7.5
0607	5	hombre	62	2	1	4.14842	36	1.875	6.5
0608	1	mujer	76	1	6	3.63438	11	1	6
0608	2	mujer	77	1	1				5
0608	3	mujer	78	1	0	3.75874	35		4.5
0608	4	mujer	79	2	2	3.45519	17	1.375	3.5
0608	5	mujer	80	3	3	4.57417	17		7.5
0609	1	mujer	65	4	1			1.25
0609	2	mujer	67	3	1	5.40155	91	0.875	9
0609	3	mujer	68	10	6	6.64578	96	0.875	11
0609	4	mujer	69	4	1	4.86228	51	1.5	6.5
0609	5	mujer	70	4	3	4.85302	46	1.375	7.5
0610	1	mujer	68	4	2		59	1.375
0611	1	mujer	71	2	0		11	0.25
0701	1	mujer	64	8	5	5.62815	88	1.625	8.5
0701	2	mujer	65	23	0	6.39899	73	2.5	6.5
0702	1	hombre	64	9	8	6.25689	44	1.625	10.5
0702	2	hombre	65	3	2	5.18972	31	2.375	7.5
0702	3	hombre	66	6	0	4.95527	33	2.25	7.5
0703	1	mujer	46	0	1	3.18485	23	0.375	4
0704	1	mujer	54	4	1	4.63764	37	1.5	6.5
0705	1	hombre	69	0	2	2.04212	7	1.375	2
0706	1	mujer	74	0	0	2.16561	8	0.75	2
0706	2	mujer	75
0707	1	mujer	46	4	2	4.24907	27	1.25	5
0707	2	mujer	47	4	3	4.02031	14	2.5	6
0707	3	mujer	48	11	6	5.61027	29	2.5	9
0708	1	hombre	32	2	1	3.6293	14	0.625	5.5
0708	2	hombre	34	1	0	3.16564	15	0.375	3.5
0708	3	hombre	35	0	0	2.59126	18	0	3
0709	1	mujer	42	0	0	2.41517	21	0	2
0709	2	mujer	43	1	0	3.40867	26	0.75	4
0709	3	mujer	44	2	0	3.66705	27	0.125	4
0710	1	mujer	46	1	1	4.24988	71	0.75	4.5
0711	1	hombre	70	1	0	2.25461	5	0.875	3
0712	1	mujer	65	18	5	6.80264	45	2.375	12
0713	1	mujer	54	6	5	4.31962	10	0.875	7
0713	2	mujer	55	10	3	5.28766	10	1.75	8
0713	3	mujer	57	0	0	2.02343	12	1	1
0714	1	mujer	46	0	0	2.59126	18	0.5	2.5
0714	2	mujer	47	0	0	2.79281	16	0.5	4
0714	3	mujer	48	0	0	2.94901	20	0.5	3.5
0715	1	mujer	65	2	0	3.8876	37	1.25	4.5
0715	2	mujer	66	8	4	6.75544	117	2.625	10.5
0715	3	mujer	67	2	2	4.17861	26	2.625	5
0716	1	mujer	61	0	0	2.69917	21	0	3
0716	2	mujer	62	0	0	2.09701	20	0.625	0.5
0717	1	mujer	40	0	0	1.82223	6	0.25	2
0717	2	mujer	41	0	0	1.93014	7	0.875	2
0718	1	mujer	64	0	0	3.67786	85	1	3.5
0718	3	mujer	66
0719	1	mujer	64	1	0	4.31254	28	3	5
0719	2	mujer	65	4	0	4.43564	15	3	5
0720	1	mujer	42	15	0	4.1331	6	0.375	5
0721	1	hombre	63	10	8	6.2807	90	0.25	9.5
0721	2	hombre	63	24	8	7.2678	50	2.125	11
0721	3	hombre	64	8	5	5.77429	59	2.125	9.5
0722	1	hombre	69	0	0	2.41517	21	0.625	2.5
0722	2	hombre	70	0	0	2.46364	15	0	2.5
0722	3	hombre	71	0	0	2.59126	18	0	4
0723	1	mujer	44	21	5	6.93879	34	2.875	10.5
0723	2	mujer	45	16	8	6.59397	32	2.75	10.5
0723	3	mujer	46	9	4	5.66002	32	2.125	9.5
0724	1	mujer	53	24	4	6.39444	20	2.75	8.5
0725	1	mujer	42	0	0	2.16543	12	0.625	1
0725	2	mujer	43	0	0	1.82206	9	1.625	1
0725	3	mujer	44	0	0	2.22146	13	0.875	1
0801	1	mujer	65	2	0	3.43942	13	1.25	4
0801	2	mujer	66	1	2	2.93459	5	0.75	5
0801	3	mujer	67	5	8	5.03483	26	0.625	8.5
0801	4	mujer	68	2	0	3.45697	20	0.25	3.5
0801	5	mujer	70	2	1	4.47027	38	0.875	6.5
0802	1	mujer	55	3	4	4.73906	29	1.375	8.5
0802	2	mujer	56	0	1	2.44543	12	0	2.5
0802	3	mujer	57	4	4	4.83022	40	0.875	8
0802	4	mujer	58	4	3	4.89725	49	0.625	8
0802	5	mujer	59	0	0	3.23284	30	1.125	4
0803	1	mujer	60	5	3	5.50747	97	0.875	8.5
0803	2	mujer	61	3	1	4.91952	84	0.875	7
0803	3	mujer	62	4	3	3.96844	13	0.375	6
0803	4	mujer	63	3	3	4.11994	20	0.5	7
0803	5	mujer	64	9	4	5.23067	26	0.875	8.5
0804	1	hombre	36	1	0	2.54934	14	0	1.5
0804	2	hombre	37	0	0	2.13134	14	0	1.5
0804	3	hombre	38	0	0		56
0804	4	hombre	39	0	0		74
0804	5	hombre	41	0	0
0805	1	hombre	59	2	2	3.59719	17	0.75	5.5
0805	2	hombre	60	2	4	2.90457	5	0.25	6
0805	3	hombre	61	0	0	1.78814	7	0.25	2
0805	4	hombre	62	0	0	2.48711	19	0.25	3.5
0805	5	hombre	64	7	7	5.47874	38	0.375	11
0806	1	hombre	70	0	0	2.50546	13	0.125	3.5
0806	2	hombre	71	0	0	2.44943	12	0.125	3.5
0806	3	hombre	72	0	0	1.33703	3	0	2
0806	4	hombre	73	0	0	1.53841	4	0	2.5
0806	5	hombre	75	0	0	2.69934	14	0.25	3.5
0807	1	mujer	36	5	6	5.0739	48	0.875	8.5
0807	2	mujer	38	0	2	3.51012	57	0	5
0807	3	mujer	39	0	0	2.9791	47	0	3.5
0807	4	mujer	40	0	0	2.90037	42	0	3.5
0807	5	mujer	41	3	5	5.39518	55	0.625	10.5
0808	1	hombre	77	6	5	5.13048	26	0.375	12
0808	2	hombre	79	9	11	6.63417	76	0.625	12
0808	3	hombre	79	11	11	6.70538	80	0.625	12
0808	4	hombre	81	12	12	7.02625	106	1.25	12
0808	5	hombre	82	14	14	6.76069	78	1.25	11
0809	1	mujer	42	6	14	5.57693	33	1.625	10
0809	2	mujer	43	11	19	4.75821	4	1.5	8.5
0809	3	mujer	44	0	11	2.75089	6	0.875	5
0809	4	mujer	45	9	13	4.71316	8	0.875	8
0809	5	mujer	47	2	9		0	0.875	7
0810	1	mujer	53	16	11	6.0039	17	1.625	10
0810	2	mujer	55	13	11	5.78893	21	1.25	9
0810	3	mujer	56	12	10	4.99094	8	1.25	8.5
0810	4	mujer	57	13	13	5.72191	17	1.25	8.5
0810	5	mujer	58	10	15	5.94615	30	1.5	9
0811	1	mujer	55	6	5	4.61866	23	1.25	7
0811	2	mujer	56	0	6	2.93238	11	0	5
0811	3	mujer	57	0	7	3.43998	21	0.25	6
0811	4	mujer	59	5	9	5.20651	38	0.75	9
0811	5	mujer	60	3	6	5.21765	48	1.375	11
0812	1	mujer	65	5	5	4.95476	36	1.375	9
0812	2	mujer	66	16	12	6.91622	59	2.25	10.5
0812	3	mujer	67	2	4	5.33294	107	1.375	8
0812	4	mujer	69	8	7	6.36224	116	2.125	11
0812	5	mujer	70	13	9	6.41124	87	2.375	10
0813	1	mujer	67	7	8	4.48772	7	1.625	9
0813	2	mujer	68	0	0	2.55734	14	1.875	2
0813	3	mujer	69	4	1	4.17111	19	1.5	6.5
0813	4	mujer	70	2	0	3.25559	15	0.75	3
0813	5	mujer	72	4	3	4.19641	12	1.125	8.5
0814	1	mujer	41	5	8	4.26562	13	0.125	6
0814	2	mujer	42	0	1	2.01961	8	0	2
0814	3	mujer	43	2	2	3.4094	13	0	3.5
0814	4	mujer	44	0	1	2.31781	10	0	2
0814	5	mujer	46	0	5	3.21771	8	0	6
0815	1	hombre	35	2	1			0.5
0815	2	hombre	36	4	10	3.93557	7	0.75	8
0815	3	hombre	37	1	12	3.70976	10	0.75	6
0815	4	hombre	38	2	16	4.54107	19	0.125	9.5
0815	5	hombre	40	5	5	3.84253	6	0.625	8
0816	1	mujer	63	8	8	4.76441	11	1.875	8.5
0816	2	mujer	64	2	7	3.0118	3	1.75	6
0816	3	mujer	65	0	2	2.84541	12	0.625	3
0816	4	mujer	66	2	2	4.8307	66	1.25	5.5
0816	5	mujer	68	6	3	5.02419	41	1.5	9
0817	1	mujer	81	7	5	5.32618	36	2.375	11
0817	2	mujer	82
0818	1	hombre	82	2	0	3.63313	21	2	7
0818	2	hombre	83	3	5	5.23881	66	1.75	10
0818	3	hombre	84	1	2	4.8754	80	1.875	8
0818	4	hombre	85
0819	1	mujer	69	5	2	5.05805	71	1.25	6
0819	2	mujer	70	6	3	5.33591	64	0.5	9
0819	3	mujer	71	4	3	5.27885	69	0.625	9
0819	4	mujer	72	2	4	3.98107	19	1.125	5.5
0819	5	mujer	73	3	5	4.29539	14	1.375	8
0820	1	mujer	51	1	4	3.67734	14	1.625	5.5
0820	2	mujer	52	2	1	4.03517	25	1.125	5
0820	3	mujer	53	2	6	4.46848	26	1.5	7.5
0820	4	mujer	54	13	8	5.94708	32	1.25	11
0820	5	mujer	56	12	6	5.13122	13	1.625	8
0821	1	hombre	37	8	11	6.66418	91	2.75	12
0821	2	hombre	38	10	6	4.57734	5	2.5	10.5
0821	3	hombre	39	4	11	5.5314	35	2.5	12
0821	4	hombre	40	5	6	5.28916	29	2.5	12
0821	5	hombre	42	4	5	5.11538	67	2.5	10
0821	6	hombre	43
0822	1	mujer	54	2	9	4.23759	15	1	6
0822	2	mujer	55	2	15	4.68341	20	1.125	6.5
0822	3	mujer	56	0	13	4.30177	40	0.875	6.5
0822	4	mujer	57	0	1	3.04285	23	0.5	5
0822	5	mujer	59	0	0	2.30761	8	0.375	3
0823	1	mujer	63	0	0	2.46364	15	0.5	2.5
0823	2	mujer	64	0	0	2.86622	40	0.5	4
0823	3	mujer	65	8	6	5.28533	33	1.375	11
0823	4	mujer	66	3	0	4.218	46	0.625	7
0823	5	mujer	68	2	0	4.52157	61	0.5	7
0824	1	hombre	48	5	4	5.53024	60	0.75	11
0824	2	hombre	49	4	3	3.78478	10	0.625	8.5
0824	3	hombre	50	5	2	5.21245	59	0.375	9
0824	4	hombre	51	4	0	4.8797	78	0.25	8
0824	5	hombre	52	6	2	5.12663	44	0.125	9
0825	1	hombre	67	7	3	5.77225	68	2.375	11
0825	2	hombre	68	2	4	5.28866	82	1.125	10
0825	3	hombre	69	4	0	5.07787	69	2.375	9
0825	4	hombre	70	2	0		50	2.25
0825	5	hombre	71
0826	1	hombre	54	8	10	5.34309	22	1	11
0826	2	hombre	55	7	6	5.18303	33	0.25	10.5
0826	3	hombre	56	8	10	4.83282	13	1	8.5
0826	4	hombre	57	12	8	5.43102	21	0.375	10
0826	5	hombre	58	5	7	5.49394	44	1.125	12
0827	1	mujer	60	5	16	5.24593	22	1.625	9.5
0827	2	mujer	61	1	14	3.85419	11	1.125	6.5
0827	3	mujer	62	3	13	4.34297	13	0.875	8.5
0827	4	mujer	63	2	14	4.88217	28	1	8.5
0827	5	mujer	64	0	9	3.37053	11	1	6.5
0828	1	mujer	77	0	0	1.69461	5	0.875	3.5
0828	2	mujer	78	0	0	0.911203	2	0	1
0828	3	mujer	79	0	0	0.911203	2	0.5	1
0828	4	mujer	80	0	0	1.39641	4	0.625	1
0828	5	mujer	81	3	1	3.55756	8	0.625	6
0901	1	mujer	72	1	4	4.39784	48	0.625	8
0901	2	mujer	73	2	6	4.34403	40	0.375	6.5
0901	3	mujer	74	0	13	3.87577	40	2	5.5
0901	4	mujer	75	2	2	4.00915	25	2.375	5.5
0901	5	mujer	76	0	4	3.61884	43	2.25	6
0902	1	hombre	47	0	0	0.970406	4	0	0
0902	2	hombre	48	0	0	0.769029	3	0	0
0902	3	hombre	49	0	0	0.911203	2	0	1
0902	4	hombre	50	0	0	0.911203	2	0	1
0902	5	hombre	51	0	0	1.25441	4	0	1.5
0903	1	mujer	77	2	2	3.74528	14	1.625	5.5
0903	2	mujer	78	0	0	2.69325	17	2.25	3.5
0903	3	mujer	79	3	2	4.50194	32	3	7
0903	4	mujer	80	6	5	5.15707	18	3	9
0903	5	mujer	81	0	0	3.73224	75	2.625	4
0904	1	hombre	60	0	0	3.79858	101	2.125	5
0904	2	hombre	61
0905	1	mujer	76	2	1	4.51505	27	2.75	6
0905	2	mujer	77	4	2	4.85509	19	3	7
0905	3	mujer	78	4	2	4.53171	22	2.75	8.5
0905	4	mujer	79	6	8	5.96281	55	3	10
0905	5	mujer	80	6	4	5.95671	62	3	9
0906	1	mujer	46	2	7	3.9822	12	1.125	6
0906	2	mujer	47	14	16	5.82096	15	1.375	8
0906	3	mujer	48	0	3	2.99361	24	0.375	4
0906	4	mujer	49	0	0	3.17845	34	0.25	4
0906	5	mujer	50	0	0	2.36664	24	0.375	1.5
0907	1	hombre	77	0	23		90	0.875
0907	2	hombre	78	0	15	4.91248	86	0.75	8
0907	3	hombre	79	0	6			1.875	8
0907	4	hombre	80	0	10	4.34772	51	1.625	7
0907	5	hombre	81	0	6	4.32862	66	0.875	7
0908	1	hombre	39	0	0		19	0
0908	2	hombre	40	0	0	2.16543	12	0	1.5
0908	3	hombre	41	1	2	3.12159	8	0	4
0908	4	hombre	42	3	1	4.30506	19	1.25	7.5
0908	5	hombre	43	0	1	1.96041	4	0.75	3.5
0909	1	mujer	37	1	0	2.38053	11	0	1
0909	2	mujer	38	0	0	2.17981	10	0.125	2
0909	3	mujer	39	0	0	2.02343	12	0.375	1
0909	4	mujer	40	0	0	2.68779	31	0.625	4
0909	5	mujer	41	0	0	1.41061	5	0.25	1
0910	1	hombre	62	2	0	2.68777	10	2.125	3.5
0910	2	hombre	63	4	2	3.53959	8	2.5	7
0910	3	hombre	64	6	5	4.94683	20	2.375	10
0910	4	hombre	65	4	2	3.76404	9	1	6.5
0910	5	hombre	66	0	0	2.91311	19	1.125	4.5
0911	1	hombre	73	2	1	4.58862	45	1.875	9
0911	2	hombre	74	0	0	3.21846	36	1.5	5
0911	3	hombre	75	0	0	2.73326	18	1.625	3
0911	4	hombre	76	0	1	3.47711	19	1.875	6.5
0911	5	hombre	77	0	0	3.18885	23	2.375	5
0912	1	mujer	78	2	2	3.66248	28	0.75	3
0912	2	mujer	79	0	0	3.09564	37	0.75	3.5
0912	3	mujer	80	0	0	2.8835	41	0.625	2.5
0912	4	mujer	81	0	0	3.09564	37	1	4
0912	5	mujer	82	7	16	5.81855	44	1.75	11
0913	1	hombre	73	0	0	2.50864	24	0.375	3.5
0913	2	hombre	74	1	1	3.65164	37	1	5.5
0913	3	hombre	75	0	0	2.93293	44	1.5	3
0913	4	hombre	76	0	0	2.67921	25	2.375	2.5
0913	5	hombre	77
0914	1	hombre	62	0	2	3.26971	22	0.875	5
0914	2	hombre	63	1	1	3.51921	25	0.25	5
0914	3	hombre	64	1	1	3.80405	46	0.625	4.5
0914	4	hombre	65	0	0	2.03781	10	0.25	1.5
0914	5	hombre	66	0	0	2.48711	19	0.125	3
0915	1	hombre	41	1	1	3.01981	10	0	5
0915	2	hombre	42	6	4	5.34202	58	0.125	8.5
0915	3	hombre	43	0	0	1.96406	9	0	2.5
0915	4	hombre	44	3	1	3.73706	19	1.125	6
0915	5	hombre	45	1	1		10	0.75
0916	1	mujer	68	0	1	3.01309	27	0	3
0916	2	mujer	69	0	0	2.48711	19	0	2
0916	3	mujer	70	1	0	3.16564	15	0	3
0916	4	mujer	71	1	0	2.38223	6	0	3
0916	5	mujer	72	0	0	1.96406	9	0	1.5
0917	1	mujer	63	0	1	2.30343	12	0	2.5
0917	2	mujer	64	0	20	3.47701	16		4.5
0917	3	mujer	65	24	24	7.81564	39	2	11
0917	4	mujer	66	0	9	3.75311	19	1.375	7
0917	5	mujer	67	7	16	6.10255	44	1.75	12
0918	1	mujer	37	0	0	2.38101	20	0	1.5
0918	2	mujer	38	2	4	3.98107	19	0.125	5.5
0918	3	mujer	39	0	0	2.41517	21	0	2
0918	4	mujer	40	0	0	2.48711	19	0	2
0918	5	mujer	41	0	0	2.55717	21	0.25	2.5
0919	1	mujer	53	0	0	3.36029	54	0	3.5
0919	2	mujer	54	0	0	2.8835	41	0	2.5
0919	3	mujer	55	0	0	2.79246	36	0	2.5
0919	4	mujer	56	0	0	2.65046	36	0	2
0919	5	mujer	57	0	0	2.16526	18	0	1
0920	1	mujer	60	2	0	3.47117	25	0.5	3
0920	2	mujer	61	8	2	4.82106	21	1.75	7
0920	3	mujer	62	0	0	3.46245	34	1.25	5
0920	4	mujer	62	1	0	3.71926	18	1.875	5
0920	5	mujer	63	1	0	2.86726	18	1.625	3
0921	1	mujer	59	0	1	3.03854	28	0	3
0921	2	mujer	60	1	0	3.15109	27	1.25	3
0921	3	mujer	61	0	0	2.82979	31	1.875	2.5
0921	4	mujer	62	1			32	1
0921	5	mujer	63	0	1	3.09164	37	1	4
0922	1	mujer	70	0	6	3.5907	23	0.375	6
0922	2	mujer	71	0	4	3.36701	20	0.25	4.5
0922	3	mujer	72	11	21	7.02325	93	0.875	10.5
0922	4	mujer	73	0	5	4.54558	98	1	8
0922	5	mujer	74	0	3	4.20782	74	0.375	6.5
0923	1	mujer	74	1	0	2.66623	6	1.75	4
0923	2	mujer	75	5	5	4.43564	14	2.125	7
0923	3	mujer	75	4	3	3.85303	9	2.25	6
0923	4	mujer	76	3	5	3.8441	9	1.75	7.5
0923	5	mujer	77	6	6	3.89418	5	1.75	7
0924	1	hombre	54	0	7	4.18923	50	0.125	6.5
0924	2	hombre	54	0	1	2.62511	19	0	3
0924	3	hombre	55	0	2	2.88309	19	0	3
0924	4	hombre	56	0	0	1.53823	6	0	1.5
0924	5	hombre	57	26	1	6.49609	24	2.25	9
0925	1	mujer	75	0	0	2.55125	17	1.625	3
0925	2	mujer	76	0	0	2.40925	17	1.875	2
0925	3	mujer	77	0	0	2.62911	19	1.25	2.5
0925	4	mujer	78	0	0	2.03781	10	1.625	1.5
0925	5	mujer	79	0	0			1.25	2
0926	1	mujer	70	1	1	3.22853	11	1	4.5
0926	2	mujer	71	9	8	4.81707	19	0.75	7.5
0926	3	mujer	72	2	1	3.32002	9	0.375	4.5
0926	4	mujer	73	1	0	3.36701	20	1.875	5
0926	5	mujer	74	2	1	4.19121	17	1.5	6
0927	1	mujer	82	0	0	3.19874	35	3	5
0927	2	mujer	83	0	0			3
0927	3	mujer	84	0	0	3.35111	29	3	4.5
0927	4	mujer	84	0	0	3.77407	65	2.625	6
0927	5	mujer	85	2	0	3.79742	36	2.875	5
0928	1	hombre	55	5	5	4.29364	14	2	8.5
0928	2	hombre	56	2	0	3.38169	22	1.875	4.5
0928	3	hombre	57	3	2	4.18714	25	1	7
0928	4	hombre	58	1	0	3.59645	34	1.125	5
0928	5	hombre	59	2	0	2.61437	4	1.125	5
0929	1	mujer	70	3	1	4.05679	30	2.25	5
0929	2	mujer	71	21	22	7.41935	31	2.375	11
0929	3	mujer	72	7	1	4.7979	51	1.625	7
0929	4	mujer	73	15	1	5.60813	18	2.5	8
0929	5	mujer	74	9	5	4.20191	10	2.25	7.5
0930	1	mujer	69	7	11		66	1.625
0930	2	mujer	69	2	7	4.57531	28	1.5	7
0930	3	mujer	70	0	0	2.63284	43	0.25	1.5
0930	4	mujer	72	2	0	3.90627	38	2	5
0930	5	mujer	73	1	1	3.14726	18	2.25	4
1001	1	mujer	44	4	4	5.66767	72	0.375	8.5
1001	2	mujer	45	2	2	4.90616	40	0.625	6.5
1001	3	mujer	46	2	2	4.90126	73	0.75	5.5
1002	1	hombre	62	1	2	4.31491	44	1.25	5.5
1002	2	hombre	63	4	4	4.55373	22	2.125	10
1002	3	hombre	64	0	3	3.44819	25	2.25	5.5
1002	4	hombre	65	3	1	4.65505	47	2	6.5
1002	5	hombre	66	5	2	4.80591	22	2.5	8.5
1003	1	mujer	39	0	2	3.83924	18	0	4.5
1003	2	mujer	40	2	2	4.99358	37	0	6.5
1003	3	mujer	41	0	0	2.22464	24	0	1
1003	4	mujer	42	0	0			0	0
1004	1	mujer	72	11	10	5.57985	47	2.625	7.5
1004	2	mujer	73	10	6			3
1005	1	mujer	62	4	4	4.85845	34	1.25	7.5
1005	2	mujer	63	4	3	5.14528	38	1.375	8.5
1005	3	mujer	64	5	5	5.44014	48	1.75	9.5
1005	4	mujer	65	6	6	5.19359	32	1.25	8.5
1005	5	mujer	66	5	2	5.03823	46	1.125	6.5
1006	1	mujer	73	1	0	3.88654	28	0.5	5
1006	2	mujer	74	0	0	3.29222	40	0.75	5
1006	3	mujer	75	2	0	4.2021	87	2.375	3.5
1006	4	mujer	76	0	0	3.7732	53	2.375	4.5
1006	5	mujer	77	2	0	4.69383	52	2.625	5.5
1007	1	mujer	67	0	0	3.64464	24	0	4
1007	2	mujer	68	4	4	4.42764	15	0.75	7
1007	3	mujer	69	0	0	2.34511	19	0.25	1.5
1007	4	mujer	70	0	0	2.06111	19	0	0.5
1007	5	mujer	71	4	3	4.12781	30	0.75	6
1008	1	mujer	82	11	0	4.79177	36	1.75	5.5
1008	2	mujer	83	5	0	3.80954	14	1.875	4
1008	3	mujer	84	6	0	4.41426	28	1.875	6
1008	4	mujer	85	2	0	3.88297	20	2.125	4.5
1008	5	mujer	86	2	0	4.32317	25	2.625	6
1009	1	mujer	40	28	0	5.18471	13	1.375	4
1009	2	mujer	41	7	1	3.92723	8	1.125	6
1009	3	mujer	42
1010	1	mujer	39	17	16			0.875	7
1011	1	mujer	75	4	0	4.32084	43	1.875	5.5
1011	2	mujer	76	2	0			2	3
1011	3	mujer	77	14	5	6.38507	37	2.25	10.5
1011	4	mujer	78	0	0	3.90187	52	1.875	4.5
1011	5	mujer	79	0	0	2.87509	27	1.375	3
1012	1	mujer	35	13	6	4.66902	9	1.125	7
1012	2	mujer	36	9	5	4.66224	7	1.875	9
1012	3	mujer	37	7	3	4.95726	26	1.625	8
1012	4	mujer	38	5	0	3.76101	16	1.375	4.5
1012	5	mujer	39	0	0	2.32181	10	0.75	2
1013	1	mujer	39	2	1	3.85507	29	1.125	4
1013	2	mujer	40	3	2	4.30074	16	1.875	7
1013	3	mujer	41	3	2	3.87139	13	1.25	5
1013	4	mujer	42	4	2	4.07315	21	1.125	5
1013	5	mujer	43	1	1	2.91946	13	0.75	3
1014	1	mujer	29	1	0	3.30781	10	0.5	4
1014	2	mujer	30	7	6	5.24412	24	1.125	10
1014	3	mujer	31	1	1	2.97134	14	0.25	3
1014	4	mujer	32	4	3	4.71928	38	0.75	7.5
1014	5	mujer	33	2	1	3.97681	23	0.125	5
1015	1	hombre	76	0	0	3.31821	25	0.875	4.5
1015	2	hombre	77	0	0	2.73156	33	1.125	4
1015	3	hombre	78	0	0	2.77111	19	1.125	3
1015	4	hombre	79	1	0			0.875	4
1015	5	hombre	80
1016	1	mujer	52	4	3	4.88299	32	1.25	8.5
1016	2	mujer	53	0	0	3.24357	84	0.875	1.5
1016	3	mujer	54	2	0	3.85907	29	1.5	4
1016	4	mujer	55	2	2	3.91949	33	1.5	4.5
1016	5	mujer	56	0	0	3.39831	38	1.5	4.5
1017	1	mujer	75	0	9	4.6132	53	0.375	7.5
1017	2	mujer	76	1	9	4.54532	73	0.125	5.5
1017	3	mujer	77	1	8	4.09346	41	0.375	5.5
1017	4	mujer	78	0	4	3.40849	39	0.125	4.5
1017	5	mujer	79	3	7	5.16827	76	0.5	7.5
1018	1	mujer	64	19	0	5.84609	47	1.375	6.5
1018	2	mujer	65	4	1	4.69973	22	1.5	7
1018	3	mujer	66	3	0	3.81111	21	1.375	5
1018	4	mujer	67	4	0	4.56156	33	1.875	6.5
1018	5	mujer	68	4	1	5.10384	48	2.25	7.5
1019	1	mujer	60	1	1	3.82317	21	0.625	6
1019	2	mujer	61	11	3	5.4783	32	2	10
1019	3	mujer	62	12	7	5.88981	29	1.25	10
1019	4	mujer	63	1	1	3.06481	16	0.5	3.5
1019	5	mujer	64	1	0	3.22501	20	0.625	3.5
1020	1	mujer	70	15	11	5.68726	22	1.375	8
1020	2	mujer	71	10	6	5.27126	11	1.625	9
1020	3	mujer	72	1	2	3.06051	11	1.75	3
1020	4	mujer	72	1	0	3.29173	22	1.625	4
1020	5	mujer	73	5	3	4.18661	12	1.5	6
1021	1	mujer	40	8	2	4.30171	10	1.5	6
1021	2	mujer	41	1	1	3.51253	11	2.25	5
1021	3	mujer	42	1	1	3.53325	17	2.25	5
1021	4	mujer	43	3	0	2.93401	9	1.875	3
1021	5	mujer	44	1	0	2.39661	5	1.875	3
1022	1	hombre	68	0	0		29	0
1022	2	hombre	69
1023	1	mujer	33	9	8	6.02427	58	1.125	9.5
1023	2	mujer	34	9	9			1.125
1023	3	mujer	35	16	24	7.5569	83	1.75	10.5
1023	4	mujer	36	4	8	5.34623	49	1.625	8.5
1023	5	mujer	37	3	4	5.17271	66	1.5	7.5
1024	1	mujer	68	28	2	5.49039	21	1.25	5
1024	2	mujer	69	2	1	4.7166	24	1.875	6
1024	3	mujer	70	10	6	5.16675	32	1.75	8.5
1024	4	mujer	71	4	4	4.75346	13	1.5	7
1024	5	mujer	72	0	0	2.30743	12	0.875	2
1025	1	mujer	65	3	0		36	0.5
1025	2	mujer	66	3	4	5.40436	50		8.5
1025	3	mujer	67	2	0	4.49563	72	0.875	4.5
1025	4	mujer	68	2	1			1.25	4
1025	5	mujer	69	4	1	4.24117	21	1.125	6
1101	1	mujer	63	10	4	5.83351	24	2.5	9
1101	2	mujer	64	12	1	4.95333	12	2.375	7
1101	3	mujer	65	1	0	2.94853	11	2.375	3
1101	4	mujer	66	2	0	3.25577	10	2.25	4
1101	5	mujer	67	5	0	3.55963	12	2.25	4
1102	1	hombre	27	20	0	4.91974	14	2	5.5
1102	2	hombre	29	20	0	4.89463	6	2.125	6
1102	3	hombre	30	22	0	4.87469	9	2.25	5
1102	4	hombre	31	23	0	5.45677	19	2.5	6
1102	5	hombre	32	20	0	5.37813	22	1.75	6.5
1103	1	mujer	33	12	0	4.853	19	0.875	6.5
1103	2	mujer	34	18	0	5.07522	14	1.5	6
1103	3	mujer	35	22	0	5.68174	19	1.5	6.5
1103	4	mujer	36	21	0	5.75509	23	1.75	7
1103	5	mujer	37	16	0	5.11373	22	1.5	6
1104	1	hombre	78	0	6	2.70929	12	2.375	4.5
1104	2	hombre	79	0	1	2.17581	10	2.375	2
1104	3	hombre	80	0	3	3.17822	17	2.75	5.5
1104	4	hombre	81	0	1	2.97934	14	2.25	4.5
1104	5	hombre	82	0	3	3.55844	13	2.625	5.5
1105	1	mujer	64	3	8	4.08354	15	0.375	6
1105	2	mujer	65	0	2	2.43361	15	0.625	1
1105	3	mujer	66	1	0	2.73964	15	0.5	2
1105	4	mujer	67	1	0	3.46485	23	1.375	4
1105	5	mujer	68	0	0	2.03764	15	1	0
1106	1	mujer	67	18	3	6.10807	25	3	9
1106	2	mujer	68	16	2	6.21971	22	3	8
1106	3	mujer	69	19	2	5.79349	11	3	7
1106	4	mujer	70	14	0	5.05185	11	3	6.5
1106	5	mujer	71
1107	1	hombre	86	2	2	1.75594	1	2.25	5
1107	2	hombre	87	1	2	1.80798	1	2.25	5
1107	3	hombre	88	5	2		1
1108	1	hombre	80	5	4	4.82041	40	2.25	7.5
1108	2	hombre	81	1	0	2.73964	15	1.375	2.5
1108	3	hombre	82	6	5	4.63892	29	0.375	8.5
1108	4	hombre	83	9	6	5.63417	58	1.625	9
1108	5	hombre	84	9	0	5.04064	24	1	7.5
1109	1	mujer	43	21	1	5.71997	22	1.75	7
1109	2	mujer	44	15	2	4.94586	20	1.25	5.5
1109	3	mujer	45	19	0	5.07009	19	1.625	5.5
1109	4	mujer	46	21	0	5.52946	25	1.625	7
1109	5	mujer	47	15	0	4.67751	24	1.375	5
1110	1	hombre	74	1	3	3.36678	10	1.625	5
1110	2	hombre	75	5	2	3.96999	10	1.875	6
1110	3	hombre	76	1	1	3.68117	21	1.25	5.5
1110	4	hombre	77	1	2	4.56635	42	2.125	6.5
1110	5	hombre	78
1111	1	mujer	64	1	2	4.10625	49	1.375	4.5
1111	2	mujer	65	3	4	4.47879	30	2.125	7
1111	3	mujer	66	10	5	5.74808	29	2.5	10
1111	4	mujer	67	3	9	5.04279	30	1.75	9
1111	5	mujer	68	25	8	6.11497	20	2.25	7.5
1112	1	mujer	45	1	0	3.47474	35	1.125	3.5
1112	2	mujer	46	0	0	3.39386	85	1.25	2.5
1112	3	mujer	47	0	0	2.40379	31	1	1.5
1112	4	mujer	48	0	0	2.66964	37	1	1.5
1112	5	mujer	49	0	0	3.19522	64	1.25	3
1113	1	hombre	73	4	4	3.50223	6	0.625	7
1113	2	hombre	74	0	3	2.08258	8	0.125	2
1113	3	hombre	75	2	4	2.94957	8	0.25	4
1113	4	hombre	76	12	14	5.63837	16	0.25	9
1113	5	hombre	77	10	16	5.49669	10	1.375	9
1114	1	hombre	64	4	4	3.90146	13	0.5	6.5
1114	2	hombre	65	3	2	3.32999	9	0.125	4
1114	3	hombre	66	15	5	5.84182	23	0	10.5
1114	4	hombre	67	1	1	2.94453	11	0	3.5
1114	5	hombre	68	0	1	2.78864	24	0.125	3.5
1115	1	mujer	70	3	2	4.75598	46	1.25	6.5
1115	2	mujer	71	7	1	4.99446	30	1.875	8
1115	3	mujer	72
1116	1	hombre	71	23	0	3.39567	1	1.125	5
1116	2	hombre	72	5	0	1.9622	1	1.75	5
1116	3	hombre	73	2	2	1.75594	1	1.75	5
1116	4	hombre	74	10	0	2.48088	1	2.375	5
1116	5	hombre	75	6	0	3.25332	8	1.875	4
1117	1	hombre	73	4	1	5.04429	54	2	8.5
1117	2	hombre	74
1118	1	mujer	43	5	17	5.66246	31	0.25	9.5
1118	2	mujer	44	5	22	4.92898	13	0	7
1118	3	mujer	45	2	10	3.70101	8	0.5	6
1118	4	mujer	46	6	8	4.5522	11	0	7
1118	5	mujer	47	3	16	3.97138	12	0.75	5
1119	1	mujer	73	0	2	3.85297	62	1.875	4.5
1119	2	mujer	74	0	0	2.93446	36	2	2.5
1119	3	mujer	75	0	0	3.27784	48	1.875	3.5
1119	4	mujer	76	1	0	4.2127	82	2	4.5
1119	5	mujer	77	0	2	3.78603	46	2.125	4.5
1120	1	hombre	58	0	0	2.32181	10	0.25	2
1120	2	hombre	59	0	1	2.44561	8	0	3
1120	3	hombre	60	2	1	3.31849	11	0.125	5.5
1120	4	hombre	61	1	0	3.90074	35	0.625	5.5
1120	5	hombre	62	0	0	2.94901	20	0.125	4
1121	1	mujer	66	1	2	4.28235	42	2	5.5
1121	2	mujer	67	10	1	5.64438	41	2.5	8.5
1121	3	mujer	68	5	1	4.99465	34	2.5	7.5
1121	4	mujer	69	16	1	5.61084	30	2.625	7
1121	5	mujer	70	6	1	4.09927	33	2.625	4.5
1122	1	mujer	54	1	0	3.61511	19	2.125	4.5
1122	2	mujer	55	0	0	2.65081	16	1	2.5
1122	3	mujer	56	0	0	2.77111	19	0.625	2.5
1122	4	mujer	57	0	0	2.07946	13	0.75	1
1122	5	mujer	58	0	0	3.01726	18	0.5	3.5
1123	1	mujer	70	1			50	2.25
1123	2	mujer	71	1	2	3.82971	22	2.375	5
1123	3	mujer	72	2	3	3.5501	21	1.875	4
1124	1	hombre	69	0	3	3.90481	48	0.375	5.5
1124	2	hombre	70	1	8	4.59571	56	0.5	6.5
1124	3	hombre	71	1	11	5.01031	68	0.75	7.5
1124	4	hombre	72	1	10	4.80573	54	0.375	7.5
1124	5	hombre	73	2	9	5.24215	63	0.75	8.5
1125	1	mujer	50	0	2	2.21651	11	0	1
1125	2	mujer	51	0	0	1.93746	13	0	0
1125	3	mujer	52	0	0	2.07946	13	0	1
1125	4	mujer	53	0	0	3.04685	23	0	4
1125	5	mujer	54	3	5	5.45609	60	0	9.5
1201	1	mujer	43	9	1	4.69326	18	1.125	6.5
1201	2	mujer	44	2	2	3.35337	12	1	3
1201	3	mujer	45	4	2	4.20923	17	0.875	5.5
1201	4	mujer	46	2	0	3.4426	24	0.125	3
1201	5	mujer	47	2	0			1.25	3
1202	1	mujer	40	5	3	3.41758	4	0.25	6
1202	2	mujer	41	3	2	3.91718	17	0.875	5.5
1202	3	mujer	42	11	3	4.16452	6	0.375	7
1202	4	mujer	43	8	0	3.74953	8	0.875	5
1202	5	mujer	44	21	1	4.04145	2	1	6
1203	1	hombre	44	2	2	3.15217	6	0.625	5
1203	2	hombre	45	3	2	4.28067	35	0.125	5.5
1203	3	hombre	46	4	2	3.53959	8	0	6
1203	4	hombre	47	1	0	2.59781	10	0	2.5
1203	5	hombre	48	8	0	3.70453	5	0.5	6
1204	1	mujer	67	12	11			1.5	9
1204	2	mujer	68
1205	1	mujer	46	28	0	6.19625	20	1.75	6.5
1205	2	mujer	47	18	0	5.73652	24	1.75	7
1205	3	mujer	48	28	0	6.32388	24	0.875	7
1205	4	mujer	49	18	0	5.16852	24	1.125	6
1205	5	mujer	50	11	0	4.85115	48	1.75	5.5
1206	1	hombre	47	2	1	3.32002	9	1.375	5
1206	2	hombre	48	2	1	2.75237	4	1.25	5
1206	3	hombre	49	3	1	3.64001	9	1.375	6
1206	4	hombre	50	7	1	5.06118	33	1.625	8.5
1206	5	hombre	51	2	1	4.1145	28	0.25	6.5
1207	1	hombre	73	0	1	3.92293	44	2.375	6
1207	2	hombre	74
1208	1	hombre	52	1	1	3.14726	18	0.75	4
1208	2	hombre	53	2	2	4.26475	16	0.625	7
1208	3	hombre	54	2	0	2.68777	10	0.75	3
1208	4	hombre	55	1	0	2.69117	21	0.75	2.5
1208	5	hombre	56	2	1	3.4873	14	1.375	5.5
1209	1	hombre	66	0	0	0.485203	2	0	0
1209	2	hombre	67	0	0	1.82053	11	0	0.5
1209	3	hombre	68	0	0	0.911029	3	0	0
1209	4	hombre	69	0	0	1.88143	12	0	0.5
1209	5	hombre	70	0	0			0	3
1210	1	hombre	45	10	1	4.79851	15	1.5	7.5
1210	2	hombre	46	13	4	5.87884	22	2.125	9.5
1210	3	hombre	46	6	1	4.54152	10	1.75	7
1210	4	hombre	47	13	0	4.14812	9.3	1.75	5
1210	5	hombre	49	10	0	4.90354	26	1	7.5
1211	1	hombre	55	0	2	3.53426	59	0.125	3.5
1211	2	hombre	56	0	0	2.7792	53	0.125	1.5
1211	3	hombre	57	0	4	3.63629	54	0.125	4.5
1211	4	hombre	58	0	0	3.39814	57	0	3.5
1211	5	hombre	59	0	0	3.96614	57	0	4.5
1212	1	mujer	55	11	8	5.49044	21	1.125	9
1212	2	mujer	56	6	5	5.01354	22	1.75	9
1212	3	mujer	57	3	3			1.125
1212	4	mujer	58	13	6			1.625	8
1212	5	mujer	59	12	4			1.5	7
1213	1	mujer	67	7	5	4.13133	8	2.375	8
1213	2	mujer	68	8	3	4.5327	10	2.375	8
1213	3	mujer	69	8	3	3.89112	6	2.375	7
1213	4	mujer	70	6	2	4.0895	10	2.375	5
1213	5	mujer	71	18	3	4.50699	7	2.25	6
1214	1	mujer	43	5	1	3.69746	18	1	3.5
1214	2	mujer	44	13	5	4.84832	19	1.125	6.5
1214	3	mujer	45	4	3			1.625	5
1214	4	mujer	46	2	2	4.06836	50	1	3.5
1214	5	mujer	47	8	2	5.25457	26	1	8
1215	1	mujer	68	7	2	3.55783	6	0.875	5
1215	2	mujer	69	6	0	3.87718	13	1.75	4
1215	3	mujer	70	1	1	3.39125	17	1.875	5
1215	4	mujer	71	4	0	3.56943	12	2.375	4
1215	5	mujer	72	5	0	3.64072	11	1.875	4
1216	1	mujer	80	5	4	3.77643	6	2.75	6
1216	2	mujer	81	3	0	3.13556	8	2.375	4
1216	3	mujer	82	2	2	3.294	9	2.625	4
1216	4	mujer	83	7	0	2.96065	3	3	5
1216	5	mujer	84	2	0	2.61419	6	2.875	3
1217	1	mujer	67	25	4	5.97654	28	1.375	7
1217	2	mujer	68	21	0	4.87197	22	0.75	4
1217	3	mujer	69	12	4	5.66431	50	0.625	7.5
1217	4	mujer	70	22	2	6.78936	35	1.875	8.5
1217	5	mujer	71	2	1	3.80522	18	0.875	5
1218	1	hombre	46	5	1	4.19721	20	1.25	7
1218	2	hombre	47	5	3	4.36628	19		8
1218	3	hombre	48	7	3			0.875	7
1218	4	hombre	50	4	1	4.27373	22	0.625	7.5
1218	5	hombre	50	3	2	4.24101	27	0.875	6.5
1219	1	hombre	53	0	1	1.04903	3	0	1
1219	2	hombre	54	0	0	1.94081	16	0	1
1219	3	hombre	55	3	2	3.75445	11	1.5	5.5
1219	4	hombre	56	3	3	4.18818	18	1.125	7
1219	5	hombre	57	4	3	4.63047	41	2.625	7.5
1220	1	hombre	83	0	0	2.02343	12	1.75	1.5
1220	2	hombre	84	3	0	2.93401	9	2.75	3
1220	3	hombre	85	2	0	3.52557	8	2.5	5
1220	4	hombre	86	3	1	4.02106	19	2.75	6.5
1220	5	hombre	87	2	0	3.90627	38	2.75	5.5
1221	1	hombre	66	3	3	2.65013	2	0.25	6
1221	2	hombre	67	7	1			0.375	5
1221	3	hombre	68	4	1	3.81534	14	0.125	6.5
1221	4	hombre	69	4	1	3.22206	9	0	5
1221	5	hombre	70	5	2	4.52361	12	0.375	7.5
1222	1	mujer	51	6	5	4.58925	12	2.625	8
1222	2	mujer	52	3	2	3.87139	13	2.375	5
1222	3	mujer	53	14	2	5.00012	16	2.5	6.5
1222	4	mujer	54	10	3	4.84558	22	2.625	7
1222	5	mujer	55	25	2	5.57699	20	2.375	6.5
1223	1	mujer	37	0	1	1.81841	4	0.125	3
1223	2	mujer	38	12	4	3.7685	5		5
1223	3	mujer	39	0	0	2.44961	8	0.5	3
1223	4	mujer	40	8	3	4.3907	10	0.875	7
1223	5	mujer	40	4	4	3.92823	6	1.25	7
1224	1	hombre	70	0	2	1.30718	2	0.125	2
1224	2	hombre	71	0	3	1.68	3	0	3
1224	3	hombre	72	0	2	2.38532	14	0.375	1.5
1224	4	hombre	73	0	2	2.71779	10	0.25	4
1224	5	hombre	74	3	3	4.61265	22	0.125	8.5
1225	1	hombre	54	0	0	2.26725	17	0.125	2
1225	2	hombre	55	0	0	2.02326	18	0	1
1225	3	hombre	56	0	0	2.64111	29	0	2.5
1225	4	hombre	57	0	0	1.25441	4	0	1.5
1225	5	hombre	58	0	0	2.81453	11	0	4
1301	1	mujer	69	22	8	5.88223	15	1.125	8
1301	2	mujer	70	11	2	4.85892	15	1.875	6
1301	3	mujer	71	11	4	5.51295	37	1.625	8.5
1301	4	mujer	72	9	3	4.58031	14	1.375	7.5
1301	5	mujer	73	15	3	5.31886	20	1.75	7.5
1302	1	mujer	53	7	13	5.83925	65	2.625	10
1302	2	mujer	54	13	12	6.19513	65	3	10
1302	3	mujer	55	13	12	6.43467	61	3	11
1302	4	mujer	56	13	12	7.11204	107	3	12
1302	5	mujer	57	13	12	6.19816	29	3	10.5
1303	1	mujer	72	11	7	4.50573	5	1	9
1303	2	mujer	73	24	18	7.86865	67	1.875	12
1303	3	mujer	74	15	7	5.92541	22	2	10
1303	4	mujer	75	6	3	4.10322	11	1.75	6
1303	5	mujer	76	5	2	3.34278	5	1.25	5.5
1304	1	hombre	72	2	2	3.18908	7	0.875	5
1304	2	hombre	73	2	2	2.86835	4	1	5
1304	3	hombre	74	3	1	4.73269	35	2.625	9
1304	4	hombre	76	13	7	6.97203	81		12
1304	5	hombre	77
1305	1	mujer	77	19	18	7.94285	127	2.625	12
1305	2	mujer	78	4	12	5.90152	84	2.625	10
1305	3	mujer	79	5	4	4.71274	28	2.25	8.5
1305	4	mujer	80	3	3	4.93414	64	1.25	7.5
1305	5	mujer	81	7	8	6.11907	108	2	10
1306	1	mujer	64	0	6	3.60552	26	0.375	6
1306	2	mujer	65	0	3	3.78453	33	0.625	8
1306	3	mujer	66	0	1	3.24321	25	0.875	4
1306	4	mujer	67	0	2	3.53199	32	1	4.5
1306	5	mujer	68	1	1	3.39734	14	0.875	4
1307	1	mujer	56	2	10	5.49906	77	0.625	10
1307	2	mujer	57	2	5	4.99135	54	0.375	10
1307	3	mujer	58	2	5	5.31975	78	1.5	10
1307	4	mujer	59	0	0	3.31499	62	1	4
1307	5	mujer	60	2	2	4.70713	83	1.75	5
1308	1	mujer	69	9	5	5.46365	33	1.625	10.5
1308	2	mujer	69	0	4	3.21064	24	0.125	4
1308	3	mujer	71	0	0	2.17964	15	1.75	1.5
1308	4	mujer	72	0	1	2.84467	26	2.125	3
1308	5	mujer	73	6	4	4.90351	31	1.75	8
1309	1	mujer	64	8	6	5.24115	42	2.875	10
1309	2	mujer	65	8	6	6.32785	65	2.875	12
1309	3	mujer	66
1310	1	mujer	56	15	6	6.46767	70	2.375	11
1310	2	mujer	57	14	5	5.76422	31	1.75	10.5
1310	3	mujer	58	6	3	5.37182	55	2.625	7.5
1310	4	mujer	59	4	3	4.59899	32	2.875	8
1310	5	mujer	60	5	1	4.54775	33	2.625	7.5
1311	1	mujer	80	3	7	5.29431	33	3	9.5
1311	2	mujer	81
1312	1	mujer	65	7	3	2.8068	2	2	6
1312	2	mujer	66	6	0	3.05195	6	1.75	3
1312	3	mujer	67	11	0	4.10537	9	2	5
1312	4	mujer	68	0	0	2.24806	9	2.625	2
1312	5	mujer	69	0	0	2.38853	11	2.375	2
1313	1	hombre	72	11	10		33	2
1313	2	hombre	73	0	4	2.94853	11	0.875	4.5
1313	3	hombre	74	0	2	3.50119	25	1.625	6
1313	4	hombre	75	0	0	3.13602	32	1.875	3.5
1313	5	hombre	76	1	0	4.07684	30	2.375	6
1314	1	mujer	72	11	9	6.20235	60	1.625	11
1314	2	mujer	73	19	11	6.68869	46	1.5	10.5
1314	3	mujer	74	13	12	6.2267	37	1.75	10
1314	4	mujer	75	12	8	6.10652	45	2.375	10
1314	5	mujer	76	23	8	6.96037	35	2.875	11
1315	1	mujer	63	1	5	3.29063	11	1.75	5
1315	2	mujer	64	2	4	4.18721	17	2	7
1315	3	mujer	65	4	7	4.63192	19	2.625	7.5
1315	4	mujer	66	0	5	3.13491	16	2.375	5.5
1315	5	mujer	67	0	5	3.41556	13	2.75	7.5
1316	1	mujer	78	4	7		38	1.5
1316	2	mujer	79	1	9	3.90546	13	1.875	7.5
1316	3	mujer	80	0	4	3.40117	21	2.125	5.5
1316	4	mujer	81	0	4	3.67379	31	2.375	7
1316	5	mujer	82	0	4	3.69602	32	2.25	5.5
1317	1	mujer	67	7	11	5.61394	26	2.125	10
1317	2	mujer	68	25	14	7.42371	60	2.5	11
1317	3	mujer	69	25	11	7.37141	66	2.75	10
1317	4	mujer	70	28	12	7.62707	71	3	10.5
1317	5	mujer	71	2	8	4.40513	25	2.75	8
1318	1	mujer	64	16	5	5.51691	16	3	8.5
1318	2	mujer	65	0	4	3.36701	20	3	4.5
1318	3	mujer	66	1	2	2.91851	11	3	3
1318	4	mujer	67	1	0	2.86743	12	3	3.5
1318	5	mujer	68	23	3	5.2767	9	2.75	7
1319	1	hombre	72	7	11	6.06741	55	2.25	12
1319	2	hombre	74	1	7	5.1838	62	2.625	9
1319	3	hombre	74	4	4	5.36214	57	2.75	11
1319	4	hombre	75	0	2	3.94829	58	2.75	6
1319	5	hombre	76	0	3			2.75	7
1320	1	mujer	67	2	15	5.81834	112	2.375	7.5
1320	2	mujer	68	11	12	6.58695	78	1.5	11
1320	3	mujer	69	6	5	5.41765	48	2.125	9.5
1320	4	mujer	70	2	2	4.83205	81	1.25	7
1320	5	mujer	71	0	1	4.02099	62	1.875	5.5
1321	1	mujer	67	11	14	6.16128	38	2.375	11
1321	2	mujer	68	7	9	5.33888	18	2.5	10
1321	3	mujer	70	8	8	5.25938	41	2.75	8.5
1322	1	mujer	55	5	9	5.26806	36	2.25	10
1322	2	mujer	56	5	9	5.76194	56	2.5	11
1322	3	mujer	57	9	5	5.91647	42	2.625	10.5
1322	4	mujer	58	10	6	5.56195	25	2.625	11
1322	5	mujer	60	2	4	4.58497	20	2.75	7.5
1323	1	mujer	32	0	0	1.67853	11	0	0
1323	2	mujer	33	0	0	1.53806	9	0	0
1323	3	mujer	34	0	0	1.84734	14	0	0
1323	4	mujer	35	0	0	1.98325	17	0	0.5
1323	5	mujer	36	0	0	1.98325	17	0	0.5
1324	1	mujer	42	13	6	5.74142	34	1	11
1324	2	mujer	43	12	8	6.8282	114	0.875	12
1324	3	mujer	44	8	3	5.04068	31	1	9.5
1324	4	mujer	44	6	3	4.73024	33	1	7.5
1324	5	mujer	46	6	3	5.38874	46	1.875	10
1325	1	mujer	82	2	0	3.94061	46	3	6
1326	1	mujer	58	10	7	5.10295	18	0.125	8.5
1326	2	mujer	59	7	8	5.11475	21	1.125	9
1326	3	mujer	60	8	6	5.26044	26	1.375	9.5
1326	4	mujer	61	4	4	4.52117	21	0.75	7.5
1326	5	mujer	62	4	3	4.78952	28	0.75	8
1327	1	hombre	56	7	4	4.07943	10	1	6
1327	2	hombre	57	2	0	4.04001	46	1.875	7
1327	3	hombre	57	0	0	2.87373	22	1.875	3.5
1327	4	hombre	59
1328	1	mujer	64	10	10	5.7701	31	1.875	11
1328	2	mujer	65	12	6	5.46692	21	2.625	9
1328	3	mujer	66	7	6	4.67629	16	2.625	9
1328	4	mujer	67	1	3	3.17631	14	1.875	4
1328	5	mujer	68	1	1	2.62814	7	1.875	3
1329	1	mujer	57	2	3	4.06957	24	0.625	7
1329	2	mujer	58	2	4	4.3235	28	0.25	7
1329	3	mujer	59	6	4	4.98846	35	0.625	9
1329	4	mujer	60	0	3	3.14999	20	0.125	4.5
1329	5	mujer	61	0	4	3.02364	15	0.25	4
1330	1	mujer	63	15	6	5.98247	35	1.75	11
1330	2	mujer	64	0	1	2.44543	12	0.625	2
1330	3	mujer	66	0	0	2.10606	9	1.5	2
1330	4	mujer	67	0	0	2.62911	19	2	2.5
1330	5	mujer	68	3	0	3.77696	20	2.375	4.5
1331	1	hombre	55	0	8	2.87142	13	1.25	4.5
1331	2	hombre	56	0	8	2.98821	17	1.875	4.5
1331	3	hombre	57	0	6	2.99312	18	1.75	5.5
1331	4	hombre	58	0	5	2.36571	8	1.75	5
1331	5	hombre	59	0	4	4.06246	36	1.625	6.5
1332	1	mujer	57	2	22	4.37862	14	1.75	5.5
1332	2	mujer	58	18	20	6.30729	25	1.875	9
1332	3	mujer	59	5	17	4.77013	13	1.75	7
1332	4	mujer	60	4	16	3.77841	4	1.875	7
1332	5	mujer	61	16	13	6.61002	36	2.25	10.5
1333	1	mujer	53	3	19	4.81955	19	1.125	9
1333	2	mujer	54	0	11	3.41499	14	0.875	5.5
1333	3	mujer	55	0	9	3.11334	14	0.5	4.5
1333	4	mujer	56	0	8	2.97177	10	1.25	5
1333	5	mujer	57	0	8	3.18049	11	1.125	5
1401	1	mujer	56	0	10			0.625	4
1401	2	mujer	57	2	10	4.91504	37	0	7.5
1401	3	mujer	58	0	4	3.90074	35	1.125	7
1401	4	mujer	59
1402	1	mujer	78	0	0	2.49911	29	1.375	2
1402	2	mujer	79	1	0		13	0.875
1402	3	mujer	80
1403	1	mujer	47	2	1	3.53559	15	0.625	4
1403	2	mujer	48	3	2	3.53136	12	1.375	4
1403	3	mujer	49	0	0	2.08281	16	0	0.5
1403	4	mujer	50	0	0	2.42267	26	0	1
1403	5	mujer	52	0	0	2.83031	38	0	2.5
1404	1	hombre	64	4	1	4.00564	15	0.5	6.5
1404	2	hombre	65	8	3	4.23433	12	0.75	6.5
1404	3	hombre	66	3	2	4.2146	26	0.625	6.5
1404	4	hombre	67	7	6	5.37659	29	0.625	12
1404	5	hombre	68	0	0	3.29956	33	0.875	5.5
1405	1	mujer	83	3	0	4.38662	26	3	6
1405	2	mujer	84	0	0	2.52301	20	2.375	2
1405	3	mujer	85	1	0	3.55067	26	2.375	5
1405	4	mujer	86	1	0	2.72526	18	2.625	2
1405	5	mujer	87	3	0	3.57558	15	2.625	5
1406	1	mujer	54	3	11	5.73448	71	0.75	11
1406	2	mujer	55	4	10	5.19731	52	0.875	8
1406	3	mujer	56	2	3	4.84121	59	1.25	8
1406	4	mujer	57	3	4	5.35408	57	1.125	10
1406	5	mujer	58	1	3	4.36525	51	1.25	6.5
1407	1	mujer	42	5	4	5.49399	31	2.5	9.5
1407	2	mujer	43	4	1	4.59711	19	2.375	7
1407	3	mujer	44	12	1	5.06106	21	2.375	8
1407	4	mujer	46	0	0	2.71002	32	2.5	3
1407	5	mujer	46	3	2	3.9306	26	2.625	6
1408	1	mujer	96	5	1		17	0.875
1408	2	mujer	98	3	0		30	1.875
1408	4	mujer	100					2.875
1408	5	mujer	101					3
1409	1	mujer	81	10	10	5.12012	10	2.5	9.5
1409	2	mujer	82	3	1		9	2.75
1409	3	mujer	83	3	1	4.30506	19	2.75	7.5
1409	4	mujer	84				15	2.875
1409	5	mujer	85
1410	1	mujer	64	7	8	4.45339	10	1.5	8.5
1410	2	mujer	65	0	0			1	2
1410	5	mujer	68	11	10	5.25156	16	2.125	9.5
1411	1	hombre	55	0			1	0.25
1411	2	hombre	56	0	6	2.22426	4	0	5
1411	3	hombre	57	0	0	0.426	1	0	1
1411	4	hombre	58	0	6	2.64991	9	0	5.5
1411	5	hombre	59	0	18	3.49555	8	0.5	6
1412	1	mujer	78	9	4	4.84563	15	0.75	7
1412	2	mujer	79	9	2	4.72344	13	1.75	7
1412	3	mujer	80	3	2	4.30057	24	0.75	6
1412	4	mujer	81	12	2	5.12834	36	0.875	6.5
1412	5	mujer	82	7	5	5.30646	35	1	9.5
1413	1	mujer	72	0	0	2.32181	10	1.625	2
1413	2	mujer	73	3	0	3.70321	18	1.625	5.5
1413	3	mujer	74	0	0	3.25631	38	1.75	4.5
1413	4	mujer	75	1	0	3.44964	15	2.375	4.5
1413	5	mujer	76	0	0	2.97725	17	2	3.5
1414	1	mujer	80	10	5	5.27223	18	1	10
1414	2	mujer	81	2	4			0.875
1414	3	mujer	82	5	1	4.49541	25	1.875	6
1414	4	mujer	83
1415	1	mujer	78	5	0		18	2.25
1415	2	mujer	79	0	2		30	2.875
1415	4	mujer	81
1416	1	hombre	83	17	15	7.07569	38	1.375	11.5
1416	2	hombre	84	11	8	5.91237	47	1.625	10.5
1416	3	hombre	85	8	7	5.52347	35	1.5	10.5
1416	4	hombre	86	12	3	5.7838	44	1.375	9
1416	5	hombre	86	18	3			1.5	8
1417	1	mujer	77	3	4	3.63601	9	0.5	6
1417	2	mujer	78	1	1	3.96517	21	0.625	6.5
1418	1	mujer	76	1	5			0.5	7
1418	2	mujer	77	2	1	4.36418	40	0.875	7
1418	3	mujer	78
1419	1	hombre	57	7	11	5.42583	33	2.625	11
1419	2	hombre	58	25	12	7.0695	33	2.5	11.5
1419	3	hombre	59	6	4	4.64173	32	2	8.5
1419	4	hombre	61	6	0	4.48551	31	1.125	7.5
1419	5	hombre	61	9	3	5.15564	26	1.5	9
1420	1	mujer	89				18	3
1420	2	mujer	90				9	3
1420	3	mujer	91					2.875
1420	4	mujer	92				30	3
1420	5	mujer	93					3
1421	1	mujer	58	2	0	3.75517	25	0	5
1422	1	mujer	47	2	3	4.27095	32	1.25	8
1422	2	mujer	48	2	3	3.4984	13	0.75	4
1422	3	mujer	49	0	3	2.65041	12	0.5	3
1422	4	mujer	50	0	1	2.83734	14	0.875	3
1422	5	mujer	51	2	3	3.86837	12	0.75	6
1423	1	mujer	70	2	2	4.01773	31	1.125	5
1423	2	mujer	71	3	1			1.125	6
1423	3	mujer	72	6	2		47	1.125
1423	4	mujer	73	1	1	3.65164	37	1.25	4.5
1423	5	mujer	74	5	0	4.32866	36	1.25	5.5
1424	1	hombre	49	0	0	0.568	1	0	2
1424	2	hombre	50	0	0	0.485203	2	0	0
1424	3	hombre	50	0	0	0	1	0	0
1424	4	hombre	51	0	0	0	1	0	0
1424	5	hombre	53	4	3	2.74097	1	0	8
1425	1	hombre	52	0	3	2.36658	8	0	3
1425	2	hombre	52	0	1	1.96006	9	0	2
1425	3	hombre	53	0	0	1.73961	8	0	1.5
1425	4	hombre	55	1	2	3.46144	13	0	4.5
1425	5	hombre	55	0	1	2.38453	11	0	2.5
1501	1	mujer	51	4	3	5.70312	140	0.875	8
1501	2	mujer	53	5	8	5.58447	38	0.875	10
1501	3	mujer	54
1502	1	mujer	87	7	2	4.56826	18	1	7
1502	2	mujer	89	4	1		20
1502	3	mujer	90	3	0	4.37911	21	1.125	6.5
1502	4	mujer	91	1	1			2
1503	1	mujer	43	0	0	1.94081	16	0	0.5
1503	2	mujer	45	4	1	3.38934	14	0.125	3
1503	3	mujer	46	0	0	1.67853	11	0	0.5
1503	4	mujer	47	0	0	1.25423	6	0	0
1503	5	mujer	48	4	2	4.24754	33	0.125	5.5
1504	1	hombre	41	0	20	5.30676	66	0	9
1504	2	hombre	42	1	9	4.85751	76	0.125	8
1504	3	hombre	43	0	21	4.44754	50	0.625	7
1504	4	hombre	44	3	4	4.19479	30		8
1504	5	hombre	46	2	2	4.65648	28	2.125	9
1505	1	mujer	72	11	6	4.1183	7	0.875	6.5
1505	2	mujer	73	9	4	4.64925	17	1.25	7
1505	3	mujer	74	5	2	3.92152	14	1.25	4
1505	5	mujer	77	9	0	4.79925	17	1.5	6.5
1506	1	mujer	81	9	7	6.15323	50	0.125	12
1506	2	mujer	82	4	6	5.02432	36	0.375	9
1506	3	mujer	83	4	5	4.45259	39	0	7
1506	4	mujer	84	1	2	3.76282	30	0.25	5
1506	5	mujer	85	1	1	4.45037	42	0.75	6.5
1507	1	hombre	46	1	1	3.06464	24	0	5
1508	1	hombre	71	0	2	2.81865	26	0.25	4
1508	2	hombre	72	0	5	3.13474	24	0.125	7
1508	3	hombre	73	0	0	2.52284	30	0	3
1508	4	hombre	75	0	1	2.03381	10	0.125	2.5
1509	1	mujer	48	3	3	4.26657	37	0.5	7.5
1509	2	mujer	49	4	13	5.70267	81	1.25	10
1509	3	mujer	50	1	1	3.22084	30	0.25	3
1509	4	mujer	51	0	0	2.71002	32	0.625	3
1509	5	mujer	52	0	0	3.49311	29	0	4
1510	1	mujer	65	13	5	5.68775	28	1.875	10
1510	2	mujer	66	3	3	3.41745	11	2.125	5.5
1510	3	mujer	67	10	8	4.95805	25	1.875	8
1510	4	mujer	68	21	8	5.52381	8	1.875	8
1510	5	mujer	69	5	3	4.47061	12	2	7
1511	1	mujer	38	3	5	2.02205	1	0.875	6
1511	2	mujer	39	1	3	1.54197	1	0	5
1511	3	mujer	40	3	6	3.05221	4	0.875	6
1511	4	mujer	41	7	7	3.47684	4	0.375	7
1511	5	mujer	42	3	7	3.53316	4	0.375	8
1512	1	mujer	84	14	3	6.29858	49	1.625	11
1512	2	mujer	85	4	3	5.21517	63	2	9
1512	3	mujer	86	5	3	5.29884	72	2.75	9
1512	4	mujer	88					2.375
1512	5	mujer	89				115
1513	1	mujer	71	7	5	5.57017	34	1.25	12
1513	2	mujer	72	4	2	4.8082	40	2.25	7.5
1513	3	mujer	73	10	6	5.99687	57	2.5	11
1513	4	mujer	74	3	3		118	0.75
1514	1	hombre	79	4	2	4.70785	52	0.25	7.5
1514	2	hombre	80	0	0			0.125
1514	3	hombre	81	3	1	5.29717	64	0.125	8
1515	1	mujer	80	3	5	4.97071	45	1.625	9
1515	2	mujer	81					2.625
1516	1	mujer	69	4	2	3.88279	16	0.875	5
1516	2	mujer	70	1	1	3.42973	22	1.5	5
1516	3	mujer	71
1517	1	mujer	60	9	7	6.0198	62	2.75	11
1517	2	mujer	60				45
1517	3	mujer	63	12	15	6.71821	71	1.875	11
1517	4	mujer	64	5	3	5.25231	55	2.125	9
1517	5	mujer	65	2	3	4.73921	51	1.375	8
1518	1	hombre	68	4	2	4.07491	11	0.875	8
1518	2	hombre	69	6	5	5.06492	29	1.5	11
1518	3	hombre	70	7	2	5.05605	34	1.625	9
1518	4	hombre	71	10	1	4.78414	18	1.625	8.5
1518	5	hombre	72	2	0	3.76375	31	2.5	5.5
1519	1	hombre	77	7	5	4.75836	24	1.625	9.5
1519	2	hombre	78	3	0	4.24444	39	1.25	7
1519	3	hombre	80	0	2	3.12771	22	1.75	6
1520	1	hombre	41	9	4	4.13581	10	0.875	6.5
1520	2	hombre	42	22	26			1.5
1520	3	hombre	43	3	3	4.85271	31	2.25	10
1520	4	hombre	44	14	10	5.30258	10	1.625	9.5
1520	5	hombre	46	8	5	5.17323	25	1.125	10.5
1521	1	hombre	60	0	0			0.125	3
1521	2	hombre	61	0	0			0
1521	3	hombre	62	0	0	2.79246	36	0	4
1521	4	hombre	63	0	1	3.78229	54	0	5
1521	5	hombre	64	3	3	4.95721	54	0.625	9
1522	1	mujer	67	7	4	5.27428	45	1.625	10
1522	2	mujer	68	3	4	4.46476	16	2.25	8
1522	3	mujer	69	5	7	5.6107	78	2.125	10
1522	4	mujer	70	1	1	3.71373	22	2.25	6
1522	5	mujer	71	12	7		60	2.625
1523	1	mujer	57	3	1	4.12521	18	1.5	7
1523	2	mujer	58	4	4	4.35921	25	2	7
1523	3	mujer	59	9	7	5.80656	56	1.75	11
1523	4	mujer	61	12	5		46	2
1523	5	mujer	62	4	2	4.53307	27	1.625	7
1524	1	mujer	68	6	2	4.752	58	0.75	6
1524	2	mujer	69	3	2	5.3104	65	1.375	9
1524	3	mujer	70	0	0	2.83031	38	0.375	4
1524	5	mujer	72	1	1	4.64066	45	0.625	6.5
1525	1	mujer	26	2	6	4.34403	40	0.5	8
1525	2	mujer	26	1	2	4.45827	54	0.25	7
1525	3	mujer	28	2	2	4.1224	36	0.5	5
1525	4	mujer	28	2	1	3.92397	32	0.125	4.5
1525	5	mujer	30	0	0	3.04987	52	1.375	4
1701	1	mujer	37	2	4	3.53177	10	0.875	5.5
1701	2	mujer	38	2	1	3.03602	9	0.625	3
1701	3	mujer	39	2	0	3.66551	33	1.25	5
1701	4	mujer	40	0	0	2.30743	12	1.25	3
1701	5	mujer	41	0	0	0.970406	4	1.125	0
1702	1	hombre	32	2	0	2.82977	10	0.25	3
1702	2	hombre	33	1	0	2.92681	16	0	3.5
1702	4	hombre	35	16	5	6.32838	51	1.5	10
1702	5	hombre	36	6	2	4.46686	21	0.875	8
1703	1	hombre	78	0	0	2.17964	15	0.75	1.5
1703	2	hombre	79	1	0	2.78146	13	1.625	3
1703	3	hombre	80	0	0	1.82206	9	1.625	1.5
1703	4	hombre	81	2	0	2.75602	9	1.375	3.5
1703	5	hombre	82	2	0	3.46619	6	1.5	5
1704	1	mujer	53	3	0	2.93401	9	1.125	3
1704	2	mujer	54	2	0	2.74457	8	0.5	3
1704	3	mujer	55	0	0	2.55734	14	1.25	2
1704	4	mujer	57	1	0	3.16564	15	0.5	3
1704	5	mujer	58	7	0	3.78906	12	0.875	5
1705	1	mujer	44	0	0	2.64111	29	0.25	3.5
1705	2	mujer	45	0	0	2.90037	42	0.75	4
1705	3	mujer	46	2	1	3.8836	37	0.75	6
1705	4	mujer	47	3	1	3.87079	23	0.5	6.5
1705	5	mujer	48	2	0	3.68641	34	0.5	4.5
1706	1	mujer	68	10	4	5.13771	30	1	7
1706	2	mujer	69	4	0	4.12822	40	0.5	4.5
1706	3	mujer	70	14	1	5.5672	52	0.875	7.5
1706	4	mujer	71	6	2	4.98463	44	0.375	6.5
1706	5	mujer	72	8	0	4.95876	30	0.5	7
1707	1	mujer	65	3	1	3.42976	10	0.125	5
1707	2	mujer	66	7	0	3.87015	11	2.375	5
1707	3	mujer	67	5	1	3.63672	11	1.625	4
1707	4	mujer	68	5	0	3.64072	11	1.75	4
1707	5	mujer	69	3	0	3.36001	9	2.25	5
1708	1	mujer	66	3	0	4.1484	34	3	5.5
1708	2	mujer	67	3	0	4.32888	44	3	5.5
1708	3	mujer	68	3	0	4.7164	34		8
1708	4	mujer	69
1709	1	hombre	68	4	3	3.80731	14	1.5	6.5
1709	2	hombre	69	0	0	1.93746	13	0.75	1
1709	3	hombre	70	6	3	4.93333	24	2.125	11
1709	4	hombre	71	0	0	2.55717	21	1.5	3.5
1709	5	hombre	72	11	0	5.26241	47	1.75	6.5
1710	1	mujer	74	26	18	7.42896	84	2.625	10
1711	1	mujer	69	4	0	3.50853	11	1.25	4
1711	2	mujer	70	6	0	3.33424	11	2	3.5
1711	3	mujer	71	18	0	5.81743	33	2.125	9
1711	4	mujer	72	5	1	4.12363	12	2.25	6
1711	5	mujer	73	28	0	4.5013	9	2.875	3
1712	1	mujer	43	16	14	6.9306	44	2.625	12
1712	2	mujer	44
1713	1	mujer	46	2	0	4.00889	44	0.5	6
1714	1	hombre	97	0	0	2.32181	10	1.25	2
1714	2	hombre	99	4	0	4.31874	35	1.25	7
1714	3	hombre	100	0	0	3.73242	50	1.375	5
1714	4	hombre	100	2	0	4.16662	45	1.875	6
1714	5	hombre	102	2	0	4.0248	30	1.875	7
1715	1	hombre	78	0	0	2.22146	13	0.5	3
1715	2	hombre	79	0	0			1.125
1716	1	mujer	78	3	2	4.27077	23	0.75	6.5
1716	2	mujer	79	1	0	4.12428	59	0.875	4.5
1716	3	mujer	80	0	0	2.92511	29	0.75	3.5
1716	4	mujer	81	8	7	5.47495	40	0.875	10.5
1716	5	mujer	82	0	0	3.61019	63	1.375	3.5
1717	1	mujer	69	2	0	3.48521	17	1	4
1717	2	mujer	70	2	1	3.73697	20	1.25	5
1717	3	mujer	71	4	0	3.44164	15	1.375	3.5
1717	4	mujer	72	4	0	3.95525	17	1.875	6
1717	5	mujer	73	4	0	3.29964	15	1.5	4.5
1718	1	hombre	54	1	1	2.59123	6	0	4.5
1718	2	hombre	55	1	2	2.69559	8	0	3
1718	3	hombre	56	6	2	4.50095	18	0.375	7.5
1718	4	hombre	57	1	0	3.47684	43	0	4
1718	5	hombre	58	0	0	2.60581	10	0	4.5
1719	1	mujer	76	3	3	3.87009	21	0.875	7
1719	2	mujer	77	8	5	4.55513	19	0.875	7.5
1719	3	mujer	78	4	0	3.77081	16	1.375	5
1719	4	mujer	79	6	6	5.44678	25	1.625	10.5
1719	5	mujer	80	7	6	5.42873	17	0.875	10
1720	1	mujer	63	3	3	4.10573	16	0.5	6.5
1720	2	mujer	64	2	0	3.90575	31	0	4.5
1721	1	mujer	40	12	12	5.01437	11	1.125	7.5
1721	2	mujer	41	2	9	4.66359	15	1.75	7.5
1721	3	mujer	42	3	6	4.10507	18	0.375	7.5
1721	4	mujer	43	2	6	4.06908	18	0.5	7.5
1722	1	mujer	64	6	0	5.07799	59	2.25	8
1722	2	mujer	65	12	2	5.75554	72	2.25	7
1722	3	mujer	66	28	5	7.41738	86	2.25	10
1722	4	mujer	67	28	0	6.37355	58	2.25	7.5
1722	5	mujer	68	28	0	6.62688	37	2.75	8
1723	1	mujer	64	26	23	7.3627	50	2.125	10
1724	1	mujer	69	2	8	3.54798	9	1.75	5.5
1724	2	mujer	69	2	0	2.81539	12	1.5	2
1724	3	mujer	70	4	0	3.46511	19	1.625	3.5
1725	1	hombre	49	0	0	2.07946	13	0.5	1.5
1725	2	hombre	50	0	12	2.99338	12	0.625	4.5
1725	3	hombre	51	0	0	2.07946	13	0.625	1.5
1725	4	hombre	52	0	0	2.79246	36	0.125	2.5
1725	5	hombre	53	0	0	2.67406	9	0.375	3
1801	1	mujer	61	2	0	4.16697	20	0	5
1801	2	mujer	62	0	0	3.10605	46	1	4
1801	3	mujer	63	0	0	2.56802	32	0.375	3
1801	4	mujer	64	0	0			0
1801	5	mujer	66	0	0	3.7732	53	0	6
1802	1	mujer	74	2	8	3.79806	7	0.875	7
1802	2	mujer	75	0	0	2.73326	18	0.625	3
1802	3	mujer	76	12	2	5.0084	11	1.375	7.5
1802	4	mujer	77	17	7	5.37156	10	1	8
1803	1	hombre	79	0	1	2.72961	8	0.625	4
1803	2	hombre	80				8	0.25
1803	3	hombre	81
1804	1	mujer	69	12	7	5.41397	18	2.125	9
1804	2	mujer	70	9	4	5.24581	16	2	9
1804	3	mujer	71	2	0	3.56307	19	1.625	4
1805	1	hombre	40	1	1	4.48464	24	0.125	8
1805	2	hombre	42	1	0	2.92346	13	0	4
1805	3	hombre	43	0	0	1.88143	12	0.25	1
1805	4	hombre	44	0	0	2.22481	16	0.125	3
1805	5	hombre	45	0	0	2.74781	10	0	3
1806	1	mujer	62	0	1			0
1806	2	mujer	64	0	0	2.66484	30	0	3.5
1806	3	mujer	65	0	4	3.46485	23	0	6
1806	4	mujer	66	0	3	3.90311	88	0	6
1807	1	mujer	75	9	7	5.8373	39	1.125	12
1807	2	mujer	76	12	0	4.73236	36	1.625	7
1807	3	mujer	77	14	6	6.14012	44	1.25	11
1807	4	mujer	78	5	9			1.125
1807	5	mujer	80	18	14	6.94519	37	0.375	10.5
1808	1	hombre	65	0	3	3.27444	13	0.75	6
1808	2	hombre	67	1	0	2.98714	7	0.625	5.5
1808	3	hombre	68	0	0	0.769203	2	0.625	1
1809	1	mujer	51	16	17	5.27608	8	2.375	7
1809	2	mujer	52	12	2			1.75
1809	3	mujer	53	2	0	3.62175	31	1.75	5
1810	1	mujer	58	7	9			1.625
1810	2	mujer	59	3	3	3.54936	12	1.375	6.5
1810	3	mujer	60	2				1.75
1811	1	mujer	68	7	7			1.5
1811	2	mujer	70	3	1	4.55945	41	1	8
1811	3	mujer	71	8	3	4.5327	10	1.875	8
1811	4	mujer	72	4	5			0.875
1811	5	mujer	73	2	0	4.40233	42	0.75	7
1812	1	mujer	73	2	1	3.98507	19	0.625	6
1812	2	mujer	74	2	0	3.9055	28	0.75	6.5
1812	3	mujer	75	0	0	2.87509	27	1.25	3.5
1812	4	mujer	76	0	0	3.00822	40	0.5	2.5
1813	1	mujer	55	12	15	5.91397	15	1.75	9
1813	2	mujer	55	16	4	5.53343	12	1.625	8
1813	3	mujer	56	16	8	5.27849	11	2.125	8
1813	4	mujer	58	9	14			2.375
1813	5	mujer	59	4	0	4.17511	19	2	5.5
1814	1	mujer	53	3	2	4.86686	44	0.625	9
1814	2	mujer	54	0	0	2.33685	23	0.125	2
1814	3	mujer	55	0	0	2.69934	14	0	3
1815	1	hombre	66	10	10	5.47753	25	0.75	11
1815	2	hombre	67	0	0	2.52301	20	0.125	3.5
1815	3	hombre	68	1	0	3.74266	77	0.25	4
1815	4	hombre	69	0	0	2.03781	10	0.25	1
1815	5	hombre	71	1	0	3.63681	16	0	5
1816	1	mujer	44	1	0	2.66623	6	0	4
1816	2	mujer	45	1	0	2.73723	6	0.125	4
1816	3	mujer	46	0	0			0
1816	4	mujer	47	0	0	1.96406	9	0	1
1816	5	mujer	48	0	0	2.26261	5	0	3
1817	1	mujer	67	5	7	4.64382	16	1.625	8
1817	2	mujer	68	6	3	4.98185	21	1.625	9
1817	3	mujer	69	1	0	3.11717	21	2	4
1817	4	mujer	70	0	6			2.625
1817	5	mujer	72	2	3			2.5
1818	1	mujer	63	4	1	3.36423	6	0.75	5
1818	2	mujer	64	1	0	2.72561	8	1.25	3
1818	3	mujer	65	0	0	2.32181	10	1.375	2
1818	4	mujer	66	4	1			1.375	5
1818	5	mujer	67	7	2			1.125
1819	1	mujer	79	5	4			0.375
1819	2	mujer	80	3	2	4.62224	38	0.25	7.5
1819	3	mujer	81	0	4	3.05911	29	0.375	4
1819	4	mujer	82	0	2	2.87483	23	0	4
1819	5	mujer	84	3	0	4.18859	24	0.75	7
1820	1	mujer	63	1	3	4.34623	18	0.75	7
1820	2	mujer	64	2	1	4.33913	21	0.625	7
1820	3	mujer	65	0	2	3.83907	27	0.875	5
1820	4	mujer	66	0	4	3.24831	38	0.75	5
1821	1	mujer	36	0	1	2.35214	7	0.125	3
1821	2	mujer	37	1	2	3.06051	11	0.625	3
1821	3	mujer	38	3	0	2.99356	8	0	4
1821	4	mujer	39	0	0	1.96253	11	0.125	1
1821	5	mujer	41	0	0	2.73343	12	0	3
1822	1	hombre	28	11	11		31	0.375
1822	2	hombre	29	0	0	1.53806	9	0	0
1822	3	hombre	30	0	0	2.34511	19	0	3
1822	4	hombre	31	1	1	3.18511	19	0	5
1822	5	hombre	33	3	0	4.23711	21	0	8
1823	1	mujer	67	6	6	4.47291	14	2	7
1823	2	mujer	68	1	0	2.77414	7	2	4
1823	3	mujer	69	3	1	3.00376	10	2.125	3
1823	4	mujer	70	0	3	2.44921	6	2.25	4
1823	5	mujer	71	3	1	3.35618	6	2	6
1824	1	mujer	56	7	6	5.68261	55	2.5	11
1824	2	mujer	57	0	0	2.56449	39	1.75	2
1824	3	mujer	58	1	0	3.79301	20	2.125	5
1824	4	mujer	59	0	0	2.54579	31	1.625	2.5
1824	5	mujer	61	0	0	3.46854	28	0.875	5
1825	1	mujer	56	0	0	1.96423	6	0.5	2
1825	2	mujer	57	0	0	1.68023	6	0.75	1
1825	3	mujer	58	2	0	3.0061	7	1.375	4
1825	4	mujer	59	0	0	2.32181	10	1.625	2
1825	5	mujer	60	0	4	2.86761	8	1.25	5
1901	1	mujer	61	1	8	4.62663	26	3	9.5
1901	2	mujer	62	4	2	4.76319	25	2.25	8.5
1901	3	mujer	63	0	0	3.09066	45	2	3
1901	4	mujer	64	3	2	4.7558	69	1.625	7
1901	5	mujer	65	0	0	2.69934	14	1.375	3
1902	1	mujer	61	23	14	6.32476	12	1.625	9.5
1902	2	mujer	62	7	2	4.99545	23	1	9
1902	3	mujer	63	6	1	4.10097	18	1.125	5
1902	4	mujer	64	2	2	3.69675	16	0.625	5.5
1903	1	hombre	36	0	3	2.02321	6	0	4.5
1903	2	hombre	37	0	4	2.63946	13	0	3.5
1903	3	hombre	38	0	7	3.29206	17	0.125	6.5
1903	4	hombre	39	0	15	3.59325	16	1.75	6.5
1903	5	hombre	40	0	9	3.23006	9	1.75	6.5
1904	1	mujer	74	21	9	6.34088	24	1.125	9.5
1904	2	mujer	75	2	4			0.625
1905	1	hombre	65	3	1	2.93018	6	0.125	5.5
1905	2	hombre	66	5	0	3.71326	9	0.25	6
1905	3	hombre	67	1	4	3.74085	23	0.25	6.5
1905	4	hombre	68	0	0	2.16543	12	0	1.5
1905	5	hombre	69	2	0				5
1906	1	mujer	75	4	2	4.00309	19	1.25	5
1906	2	mujer	76	2	3	3.86819	18	1	5.5
1906	3	mujer	77	4	7	4.38382	20	0.875	7
1906	4	mujer	78	5	5	4.40131	20	1.375	8
1906	5	mujer	79	2	1	3.62913	21	1	4.5
1907	1	hombre	74	2	2	4.65022	51	0.75	8
1907	2	hombre	75
1908	1	hombre	70	5	11	5.11549	24	0	11
1908	2	hombre	71	0	7	4.14406	17	0.125	8
1908	3	hombre	72	0	4	2.59781	10	0	3
1908	4	hombre	73	0	1	2.38453	11	0.125	2.5
1908	5	hombre	74	0	2	2.57579	10	0	3
1909	1	hombre	57	3	5	5.07509	37	2.5	11
1909	2	hombre	58	4	8	5.64521	92	2.5	11
1909	3	hombre	59	0	2	3.35919	25	2.375	4.5
1909	4	hombre	60	1	2	4.07029	38	2.125	6
1909	5	hombre	61	0	0	2.16543	12	2.125	1.5
1910	1	hombre	63	7	4	4.14615	11	1.625	7
1910	2	hombre	64	3	0	3.97576	16	0.5	7
1910	3	hombre	64	0	0	1.88161	8	1	1
1910	4	hombre	66	0	2	2.80523	17	1	3
1910	5	hombre	66	0	0	2.46364	15	1.125	3
1911	1	mujer	78	6	4	4.32024	11	1.5	6
1911	2	mujer	79	1	0	3.21081	16	1.75	4
1911	3	mujer	80	1	2	3.46144	13	1.5	4
1911	4	mujer	81	0	0	2.65081	16	1.5	2.5
1911	5	mujer	82	0	0	2.03781	10	2	1
1912	1	mujer	57	3	10	4.8186	25	0.625	9.5
1912	2	mujer	58	1	6	3.56749	15	1.125	5
1912	3	mujer	59	3	8	3.78534	12	1.625	6
1912	4	mujer	60	5	3	4.29451	14	1.625	6.5
1912	5	mujer	61	2	3	3.83427	14	1	5.5
1913	1	mujer	53	6	3	3.6933	5	1.125	6
1913	2	mujer	54	7	0	3.23268	9	0.75	3
1913	3	mujer	55	5	0	3.78272	11	1	5
1914	1	mujer	68	15	11	6.21132	31	1.125	10.5
1914	2	mujer	69	5	4	4.74684	24	1.125	7.5
1914	3	mujer	70	3	7	4.30049	22	0.875	7
1914	4	mujer	71	2	2	3.69675	16	1.125	5
1914	5	mujer	71	5	4	4.88866	36	1	9
1915	1	mujer	68	1			60	1.125
1915	2	mujer	69	5	3	3.41723	9	1	4.5
1915	3	mujer	70	10	3	4.52919	14	1.375	6
1915	4	mujer	72	12	0	4.49724	14	1.75	5.5
1915	5	mujer	73	4	5	2.7401	1	1.75	9
1916	1	hombre	55	2	1	3.60677	10	1.375	7.5
1916	2	hombre	56	9	0	3.98743	12	0.625	5.5
1916	3	hombre	57	3	0	4.1484	34	0.75	7
1916	4	hombre	58	0	0	2.13134	14	0.5	2
1916	5	hombre	59	4	3	3.91241	12	0.5	8
1917	1	mujer	37	1	1		9	0.75
1917	5	mujer	41	1	3	3.00903	9	0.125	4
1918	1	mujer	37	0	7	2.93566	23	1.25	5.5
1918	2	mujer	38	0	11	3.63867	32	1.5	7
1918	3	mujer	39	0	14	3.71268	20	1.5	7
1918	4	mujer	40	0	10	3.59211	26	1.375	6.5
1918	5	mujer	41	0	1	2.52823	6	0.75	4
1919	1	mujer	65	15	10	6.99544	55	2.625	12
1919	2	mujer	66	8	10	6.133	37	2.375	12
1919	3	mujer	67	6	5	5.99985	60	2	11
1919	4	mujer	68	8	8	6.70358	78	2.5	11
1920	1	mujer	72	0	0	2.47885	23	0.5	2.5
1920	2	mujer	73	2	0	2.82977	10	1	2
1920	3	mujer	74	4	0	3.29981	10	0.625	4
1920	4	mujer	75	3	0	3.50048	11	1	5
1920	5	mujer	77	0	0	2.46381	10	0.625	3
1921	1	mujer	66	8	4	5.20559	26	0.125	9.5
1921	2	mujer	67	12	15	7.38762	67	1.875	12
1921	3	mujer	68	5	6	5.34316	47	1.75	9.5
1921	4	mujer	69	0	5	4.04594	48		7
1921	5	mujer	70	1	7	4.73503	40	1.375	9.5
1922	1	hombre	49	6	4	3.95532	8	1.125	7
1922	2	hombre	50	3	0	3.55881	9	1.75	5
1922	3	hombre	51	1	0	2.78146	13	1	2.5
1922	4	hombre	52	0	0	2.16543	12	1.25	2
1922	5	hombre	53	0	1	2.68925	17	1.25	3.5
1923	1	mujer	75	4	0	4.10784	43	1.875	5
1923	2	mujer	76	0	0	2.93464	24	1.125	3.5
1923	3	mujer	77	2	0	4.71138	80	1.875	7
1923	4	mujer	78	0	0	3.18437	42	1.625	3.5
1923	5	mujer	79
1924	1	mujer	79	1	3	4.16439	20	2.125	8
1924	2	mujer	80	2	2	4.36639	34	1.75	6
1924	3	mujer	81	2	1	3.78197	32	1.5	6
1924	4	mujer	82	2	2	4.71569	56	1.875	6.5
1925	1	mujer	37	9	7	4.74262	10	1.375	8.5
2001	1	mujer	61	18	16		23	1.75
2002	1	mujer	85	3	1	4.02106	19	2.125	5.5
2003	1	mujer	56	0	0	2.65046	36	0.625	1.5
2004	1	mujer	59	4	5	4.19553	12	0.125	7
2005	1	mujer	65	3	7	5.10461	85	2.625	7.5
2007	1	mujer	51	3	6	5.04585	46	2	9.5
2008	1	mujer	47	0	1	3.34711	29	0	4
2009	1	mujer	38	15	9		19	1.875
2010	1	mujer	55	2	3	4.55143	39	2.875	7.5
2011	1	mujer	73	18	16	6.00134	13	1.375	8
2012	1	mujer	68	3	3	4.13414	25	0	6
2013	1	mujer	38	2	0	3.47117	25	1.125	3
2014	1	mujer	28	3	6	3.96324	12	0.125	7
2015	1	hombre	64	11	14	6.14262	37	1.125	9.5
2016	1	mujer	82	5	5		22	1.125
2017	1	mujer	54	24	4			2.625
2018	1	mujer	76	2	14	5.73229	77	1.25	9
2101	1	mujer	53	2	2	3.29247	11	0.25	3
2101	2	mujer	54	2	2	3.77767	22	0.125	4
2101	3	mujer	55	2	3	3.6921	21	0.125	5
2101	4	mujer	56	3	1	4.15479	23	0.375	6
2101	5	mujer	57	3	1	4.95396	32	0.25	7.5
2102	1	hombre	82	18	12	7.2653	98	1.75	9.5
2102	2	hombre	83
2103	1	mujer	23	0	0	1.57514	7	0	0
2103	2	mujer	24	1	2	2.70979	10	0.375	2
2103	3	mujer	25	1	1	2.10861	5	0	2
2103	4	mujer	26	0	2	1.85159	8	0	1
2103	5	mujer	28	0	0	2.54661	5	0	3
2104	1	mujer	55	16	4	4.48041	4	0.75	7
2104	2	mujer	56	6	4	3.18612	4	0.5	5
2104	3	mujer	58	0	0	1.39641	4	0	1
2104	4	mujer	59	1	0	1.32903	3	0	1
2104	5	mujer	60	0	0	1.6212	2	0	3
2105	1	mujer	69	12	9	6.84137	98	1.375	10.5
2105	2	mujer	70	1	1	3.9611	47	0.625	4.5
2105	3	mujer	71	6	6	5.68878	53	0.75	9.5
2105	4	mujer	72	12	3	6.19894	65	1.625	9.5
2105	5	mujer	73	7	7	5.88609	68	1.25	9.5
2106	1	mujer	58	5	11	5.29464	31	1.25	8.5
2106	2	mujer	59	2	2	4.12258	24	2	5
2106	3	mujer	60	0	4	2.44161	8	1	3
2106	4	mujer	61	0	0	1.75381	10	0.625	0
2106	5	mujer	62	3	0	2.87498	3	1	5
2107	1	hombre	86	7	6	5.40512	37	1.25	9.5
2107	2	hombre	87	1	4	3.96117	21	0.25	6.5
2107	3	hombre	88	0	0	3.09084	30	0.25	3.5
2107	4	hombre	89
2108	1	mujer	57	6	6			0.875	8
2108	2	mujer	58	5	5	4.38376	13	1.125	7
2108	3	mujer	59	11	11	5.98471	35	1.125	9.5
2108	4	mujer	60	10	11	4.77167	7	1.5	8
2108	5	mujer	61	0	4	2.52423	6	1.125	4
2109	1	hombre	73	0	8	3.4426	24	0.75	5.5
2109	2	hombre	74	5	5	4.38376	13	0.875	8.5
2109	3	hombre	75	0	0	3.57604	60	0.875	4
2109	4	hombre	76
2110	1	mujer	40	2	1	3.59497	20	1.875	3.5
2110	2	mujer	41	2	1	3.80539	12	1.75	5
2110	3	mujer	42	4	2	4.92108	47	1.5	6.5
2110	4	mujer	43	2	1	3.90175	31	1.5	4.5
2110	5	mujer	44	0	2	3.89844	36	1.625	5.5
2111	1	hombre	33	6	6		2	0.875
2111	2	hombre	34	10	10	4.76254	6	0.75	9
2111	3	hombre	35	2	13	4.10912	8	1.375	8
2112	1	mujer	54	10	11	6.48446	44	2.5	10.5
2112	2	mujer	55	7	9	5.59611	39	2.75	9.5
2112	3	mujer	56	14	8	4.7831	10	2.875	7
2112	4	mujer	57	4	3	5.02482	48	2.875	7.5
2112	5	mujer	59	0	0	2.77111	19	2.625	2.5
2113	1	mujer	52	25	0	6.41054	28	1	7
2113	2	mujer	53	15	0	4.81951	24	1	5
2113	3	mujer	54	0	0	2.58973	22	0.5	2
2113	4	mujer	55	11	2	5.57966	42	1.125	7.5
2113	5	mujer	57	14	4	5.67088	33	1.375	10
2114	1	hombre	51	0	1	2.51901	20	0	2
2114	2	hombre	52	0	1	3.04285	23	0	4.5
2114	3	hombre	53	0	0	2.56467	26	0	2.5
2114	4	hombre	54	0	0	2.36664	24	0	1.5
2114	5	hombre	56	1	1	3.71543	12	0	5.5
2115	1	hombre	63
2115	2	hombre	64	0	0	1.68023	6	0	1
2115	3	hombre	65	0	0	2.17964	15	0	1.5
2115	4	hombre	66	0	0	2.26725	17	0	2.5
2115	5	hombre	67	0	0	2.67406	9	0	3
2116	1	mujer	63	2	1	4.23946	41	0.875	5.5
2116	2	mujer	64	2	0	4.31971	56	1.375	5
2116	3	mujer	65	2	1	4.08018	40	0.5	4.5
2116	4	mujer	66	3	0	4.22626	38	1.375	5.5
2116	5	mujer	67	0	0	3.32045	34	1	6
2118	1	mujer	61
2119	1	hombre	58
2119	2	hombre	59	5	1	3.41381	8	1.875	5
2119	3	hombre	61	1	1	2.73581	10	1.625	3
2119	4	hombre	62	2	0	2.4381	7	1.875	3
2119	5	hombre	63	0	1	2.74381	10	2.25	4
2120	1	mujer	74
2120	2	mujer	75	13	4	4.98836	17	1.875	6.5
2120	3	mujer	76	14	2	5.91132	32	2.375	8.5
2120	4	mujer	77	0	0	2.55717	21	1.375	2
2120	5	mujer	78	12	0	4.26171	10	1.75	5
2121	1	mujer	59
2121	2	mujer	60	7	6	4.96029	16	1.625	9.5
2121	3	mujer	62	12	6	6.35537	61	2.25	10.5
2121	4	mujer	63	6	4	4.90896	17	1.75	7.5
2121	5	mujer	64	5	2	5.2195	73	1.375	6.5
2122	1	mujer	77
2122	2	mujer	78	0	0	3.1675	41	0	4
2123	1	mujer	75
2123	2	mujer	76	6	4	4.94727	33	2.625	7.5
2123	3	mujer	77	13	4	5.18492	10	2.75	8
2123	4	mujer	78	4	4	4.62901	20	2.875	7.5
2123	5	mujer	79	1	1	3.34546	13	2.75	4
2124	1	mujer	64
2124	2	mujer	65	4	2	4.36465	26	1.5	6.5
2124	3	mujer	67	3	0	3.3792	17	1.5	3.5
2124	4	mujer	68	2	1	3.96159	15	0.375	5
2124	5	mujer	69	4	0	3.89111	19	1.625	4.5
2125	1	mujer	58	24	17	7.61594	60	2.125	12
2125	2	mujer	59	3	0	3.35096	20	0.875	4
2125	3	mujer	60	4	2	4.43072	35	1.375	7
2201	1	mujer	74	10	2	4.20449	15	0.5	4
2201	2	mujer	75	0	0	1.89564	15	1	0
2201	3	mujer	76	0	0	2.26725	17	1.125	1.5
2201	4	mujer	77	0	0	2.73326	18	0.75	2.5
2201	5	mujer	78	1	0	3.11734	14	0.625	3
2202	1	hombre	56	4	3		16	0
2202	2	hombre	57	2	2	3.15047	11	0.625	5
2202	3	hombre	58	5	4	4.20072	11	0.625	8
2202	4	hombre	60	3	4	4.22911	21	1.5	9
2202	5	hombre	61	2	1	3.48121	17	1.25	6
2203	1	mujer	60	6	3	3.5963	8	0.875	5
2203	2	mujer	61	4	4	3.56161	8	0.25	5
2203	3	mujer	62	6	4	4.48905	14	1.5	6.5
2203	4	mujer	63	10	6	5.22784	19	0.625	9
2203	5	mujer	64	12	6	4.87381	9	0.875	8
2204	1	mujer	51	5	4	4.61921	20	0.875	7.5
2204	2	mujer	52	2	1	2.96777	10	0.875	3
2204	3	mujer	53	3	3	3.67973	16	1	6
2204	4	mujer	54	0	4	2.83334	14	0.25	3.5
2204	5	mujer	55	3	3			1
2205	1	mujer	54	2	1	3.39359	15	1.625	4
2205	2	mujer	55	0	0	2.44773	22	0.375	2
2205	3	mujer	56	0	0	1.73961	8	0.25	1
2205	4	mujer	58	1	1	3.28943	12	0.75	4.5
2205	5	mujer	59	0	0			0.875	3
2206	1	mujer	69	5	1	4.11184	24	0.875	5.5
2206	2	mujer	70	11	12	5.12032	18	1	8
2206	3	mujer	71	7	6	4.47491	12	0.375	8
2206	4	mujer	72	2	0	3.32917	25	0.25	3.5
2206	5	mujer	73	1	0	3.25325	17	0.375	3.5
2207	1	mujer	64	1	0	1.95623	6	0.25	1
2207	2	mujer	65	1	0	2.55246	9	0.875	3.5
2207	3	mujer	66	2	0	3.18049	11	1.125	3.5
2207	4	mujer	67	2	0	3.24139	12	0.5	3
2207	5	mujer	68	3	0	3.90141	13	1.75	5.5
2208	1	mujer	74	4	2	4.67858	53	2.875	6
2208	2	mujer	75	4	4	5.65622	64	3	9.5
2208	3	mujer	76	3	3	5.04253	61	2.625	9
2208	4	mujer	77	4	4	5.2271	47	3	9
2208	5	mujer	78	3	2	5.22597	60	3	9
2209	1	hombre	45	0	3	2.73543	18	0.875	5
2209	2	hombre	46	1	1	2.93685	17	0.25	3
2209	3	hombre	47	2	2	3.60311	21	0.125	5.5
2209	4	hombre	48	7	2	4.96844	30	0.5	8
2209	5	hombre	49	13	0	4.54212	20	1.375	5.5
2210	1	mujer	63	0	0	2.51122	32	0	2
2210	2	mujer	64	0	0	2.50864	24	0	3.5
2210	3	mujer	65	0	0	2.20311	19	0	0.5
2210	4	mujer	66	0	0	2.22481	16	0.125	2
2210	5	mujer	67	0	0	3.01726	18	0	4
2211	1	mujer	65	3	0	3.42196	20	0.625	4
2211	2	mujer	66	0	0	2.45201	20	0	2
2211	3	mujer	67	0	0	2.82121	25	0.5	3.5
2211	4	mujer	68	1	0	3.24779	31	0	4
2211	5	mujer	69	2	0	3.76375	31	0.125	4.5
2212	1	mujer	64	10	8	6.01859	33	1.75	11.5
2212	2	mujer	65	10	6	5.9592	36	2.125	11
2212	3	mujer	66	5	6	5.33637	38	1.5	10
2212	4	mujer	67	5	3	4.70039	25	2.375	7.5
2212	5	mujer	68	2	4	4.39881	23	1.875	8
2213	1	mujer	77	2	3	4.22149	33	1.75	7
2213	2	mujer	78	1	1	3.40561	20	1.5	5
2213	3	mujer	79	2	5	3.5494	14	1.5	5
2213	4	mujer	80	2	2	3.36757	15	0.75	3
2213	5	mujer	81	5	2	4.85729	29	1.25	7.5
2214	1	mujer	56	0	1	2.43124	12	0.125	2
2214	2	mujer	56	1	0	3.16564	15	0.25	3
2214	3	mujer	58	2	0	3.25559	15	1.375	3.5
2214	4	mujer	59	0	0	2.48711	19	1.125	2
2214	5	mujer	60	0	0	3.67387	69	0	4
2215	1	hombre	60	5	0	3.51945	17	0.5	6
2215	2	hombre	61	9	2	4.92302	15	1.25	8.5
2215	3	hombre	62	4	0	3.77081	16	1.5	6.5
2215	4	hombre	63	7	0	4.03879	21	2.5	7
2215	5	hombre	64	1	1	3.44564	15	1.5	5.5
2216	1	mujer	51	21	5	5.82068	14	2.25	9.5
2216	2	mujer	52	16	6	6.36912	18	2.125	10
2216	3	mujer	53	20	5	5.51902	11	2.375	8
2216	4	mujer	54	20	3	5.45318	10	2.875	8
2216	5	mujer	55	24	4	5.99668	17	2.5	8
2217	1	mujer	52	3	0	3.50201	9	1.25	5
2217	2	mujer	53	2	1	2.88257	8	1.625	3
2217	3	mujer	54	3	2	3.82974	10	1.75	6
2217	4	mujer	55	1	1	3.53325	17	1.375	4.5
2217	5	mujer	56	2	2	3.29247	11	1.25	3.5
[truncated: 1,081 more rows]
