# Supplementary material for: The comparative responsiveness of Hospital Universitario Princesa Index and other composite indices for assessing rheumatoid arthritis activity
Source: PLoS One. 2019 Apr 10;14(4):e0214717. doi: 10.1371/journal.pone.0214717 (PMC6457549; doi:10.1371/journal.pone.0214717)
Supplement: S2 File — This Excell file includes in wide format all data from EMECAR cohort used to develop the results shown in this paper. (XLS) [file pone.0214717.s012.xls]

## Sheet: Sheet1
idpac	hupi_v1	hupi_v2	hupi_v3	hupi_v4	hupi_v5	sexo	edad1	ndolo1	ntume1	das281	vsg1	haq1	ndolo2	ntume2	das282	vsg2	ndolo3	ntume3	das283	vsg3	haq3	ndolo4	ntume4	das284	vsg4	haq4	ndolo5	ntume5	das285	vsg5	haq5	dif_vgepac_v1_v2	dif_hupi_v1_v2	dif_das28_v1_v2	dif_vgepac_v1_v3	dif_hupi_v1_v3	dif_das28_v1_v3	dif_vgepac_v1_v4	dif_hupi_v1_v4	dif_das28_v1_v4	resp_eular_v1v4	resp_eular_v1v41	resp_eular_v1v42	resp_eular_v1v43	resp_hupi_v1v4	resp_hupi_v1v41	resp_hupi_v1v42	resp_hupi_v1v43
0101	8	10.5	4.5	4.5		hombre	67	2	8	4.68567	56	1.75	21	10	6.96681	55	1	0	4.3197	78		1	0	4.34611	81		1	0				-30	-2.5	-2.28115	-30	3.5	0.36597	-30	3.5	0.339551	0	1	0	0	1	0	1	0
0102	8	4	7	3.5	4	mujer	68	6	10	4.9504	17	1.5	0	4	2.90511	19	0	5	3.58931	25	2.25	0	0	2.83525	17		0	0	3.15773	22		30	4	2.04529	0	1	1.36109	-10	4.5	2.11515	2	0	0	1	2	0	0	1
0103	5.5	3.5	5	3	3.5	mujer	51	0	5	3.02989	31	0	0	6	2.29767	10	10	0	3.99569	16		0	0				0	0	3.23301	20		0	2	0.732223	-20	0.5	-0.965797	-70	2.5						1	0	1	0
0104						mujer	80	4	4		32	3
0105	1.5	2.5	6	7	4.5	mujer	67	0	2	2.45709	19	0	0	2	2.04212	7	1	6	3.20991	9	0.5	1	0	4.08164	37		0	0	2.12061	5		-20	-1	0.41497	-30	-4.5	-0.752827	-70	-5.5	-1.62456	0	1	0	0	0	1	0	0
0106	10	10.5	12	12	5	mujer	45	16	16	6.27684	43	1.375	16	14	6.27083	21	22	21	7.94003	51	2.25	14	7	6.25263	39	1.5	5	1	3.77872	11	1.625	-40	-0.5	0.00601053	-70	-2	-1.66319	-40	-2	0.0242085	0	1	0	0	0	1	0	0
0107	5.5	7	6	2	3.5	mujer	72	1	1	3.61111	19	0	1	1	4.09631	38	0	0	3.50246	36	0.5	0	0	2.55734	14		0	0	2.93481	16		0	-1.5	-0.485203	-20	-0.5	0.108644	0	3.5	1.05377	1	0	1	0	1	0	1	0
0108	7	7.5	9.5	10.5	6	hombre	63	0	12			0.125	0	15	3.9256	21	2	16	4.70477	16	1.75	6	6	5.47759	32		6	2	3.4623	5		20	-0.5		10	-2.5		0	-3.5						0	1	0	0
0109	8.5	7.5	6.5	4.5	4.5	mujer	67	7	5	4.93803	38	0.875	4	2	5.12043	34	4	2	4.55243	34	1.625	0	0	4.07928	67		0	0	3.60445	34		-60	1	-0.182402	-20	2	0.385598	-60	4	0.858746	1	0	1	0	1	0	1	0
0110	11	8	2	4	3	hombre	57	4	9	5.59207	65	2.875	2	2			0	1	2.31781	10	2.5	2	0			2.75	0	0	2.65081	16	2.75	0	3		20	9	3.27426	30	7						2	0	0	1
0111	9	11.5	12	7	6.5	mujer	64	14	14	5.9141	19	2	14	14	6.76983	43	17	17	7.58372	58	2.25	17	0	5.58922	59		14	0	5.6472	71		-20	-2.5	-0.855732	-40	-3	-1.66962	20	2	0.324884	0	1	0	0	0	1	0	0
0112	8.5	2.5	3.5	9.5	6.5	mujer	40	11	4	5.47405	35	0.375	0	0	2.78311	29	1	0	3.06881	16		18	18	6.48893	29		10	0	4.76154	26		10	6	2.69095	0	5	2.40524	0	-1	-1.01487	0	1	0	0	0	1	0	0
0113	7	8	1.5	6.5	7.5	mujer	54	13	9	4.75492	10	2	5	7	4.68626	17	0	0	2.48711	19		14	0	4.93058	17		8	0	5.02547	33		-30	-1	0.0686603	-10	5.5	2.26781	-40	0.5	-0.175659	0	1	0	0	0	1	0	0
0114	5	4	2	5.5	4	mujer	31	3	2	3.43807	7	1.5	1	1	2.86361	8	2	0	3.0653	14		1	1	3.77481	16	1.625	1	0	2.80823	6		10	1	0.574456	20	3	0.372766	-20	-0.5	-0.336747	0	1	0	0	0	1	0	0
0115	3.5	3	3	3	4	hombre	68	0	0	3.06711	29	1	0	0	2.42602	32	0	0	2.79229	54		0	0	2.35711	29		0	0	3.12534	14		50	0.5	0.641092	50	0.5	0.274818	50	0.5	0.71	1	0	1	0	0	1	0	0
0116	2.5	3				mujer	71	0	0	2.44756	33	0.5	0	0																		-20	-0.5
0117	9					mujer	55	2	6	4.63708	18	0.625
0118	8					mujer	69	1	7	4.37745	24	2.75
0119	4	3	1	4	4	hombre	74	0	2	2.30118	2	1.375	0	1	1.3332	2	0	0	0.426	1		1	0	2.32303	3		1	0	2.32303	3		60	1	0.96798	70	3	1.87518	30	0	-0.0218458	0	1	0	0	0	1	0	0
0120	2	4.5	5.5	4	4	mujer	43	0	3	2.38061	15	1.125	0	0	3.04685	23	10	0	4.46412	17		2	0				2	0	3.44277	16		-60	-2.5	-0.666237	-50	-3.5	-2.08352	-50	-2						0	1	0	0
0121	6	6.5		4	3.5	hombre	64	0	1	3.07264	24	1.875	20	0	5.20374	14	0	0				0	0	3.66366	68		0	0	3.11379	31		-20	-0.5	-2.1311	0			-10	2	-0.591017	0	1	0	0	0	1	0	0
0122	12	9	6.5	6.5		hombre	59	5	11			1.375	4	9	4.44711	19	2	0	4.03917	25		2	0	3.77513	21							40	3		0	5.5		10	5.5						1	0	1	0
0123	1	3		4.5	4.5	mujer	74	0	0	2.38084	30	2.25	0	0	2.61045	34	0	0				0	0	4.0195	41		0	0	3.90874	35		-10	-2	-0.229614	0			-100	-3.5	-1.63866	0	1	0	0	0	1	0	0
0124	10					mujer	54	9	11	5.84149	30	2
0201	7.5	8.5	6.5	10		mujer	70	6	3	4.83394	17	0.5	9	2	5.26483	23	5	2	4.48952	14	1.375	11	5	5.64267	18	1.125						0	-1	-0.430888	0	1	0.344419	-10	-2.5	-0.808732	0	1	0	0	0	1	0	0
0202	11	5.5	11	11		mujer	62	9	5	5.6156	41	2	2	1	4.18575	31	13	4	5.9769	31	1.875	12	11	6.56905	39	2						0	5.5	1.42985	-20	0	-0.3613	-30	0	-0.953445	0	1	0	0	0	1	0	0
0203	6.5	5.5	10.5	2		mujer	45	0	4	3.49481	16	1.5	3	2	3.92327	14	15	14	6.19378	17	1.875	0	0	2.26725	17	1.5						20	1	-0.428456	0	-4	-2.69897	50	4.5	1.22756	2	0	0	1	2	0	0	1
0204	9		5	7		mujer	50	17	9	5.6544	13	2.625					2	2	3.50975	10	2	6	9	3.89212	4	2.375						0			0	4	2.14465	0	2	1.76228	1	0	1	0	0	1	0	0
0205	2.5	3	3	2.5		mujer	60	0	0	2.73326	18	0.75	1	0	2.80806	9	0	0	2.77111	19	0.375	0	0	2.50546	13	0.25						0	-0.5	-0.0747972	0	-0.5	-0.037847	0	0	0.227796	0	1	0	0	0	1	0	0
0206	8.5	7.5	12	9.5		mujer	84	11	4	5.33042	19	2.5	8	5	4.69713	19	13	12	7.1011	86	2.5	5	8	5.091	23	2.625						30	1	0.633292	-10	-3.5	-1.77068	0	-1	0.239414	0	1	0	0	0	1	0	0
0207	7	7	1	4		mujer	55	7	3	4.35512	11	0.25	5	5	4.20011	10	0	0	2.22146	13	0	1	2	3.36523	17	0						0	0	0.155015	20	6	2.13366	20	3	0.989892	1	0	1	0	1	0	1	0
0208	5.5	2	4	3		mujer	67	0	0	3.10521	25	0.875	0	0	2.58973	22	1	0	3.16564	15	0.875	0	0	2.38853	11	0.625						30	3.5	0.515483	10	1.5	-0.0604219	10	2.5	0.716686	1	0	1	0	1	0	1	0
0209	2.5	1	2	4		hombre	54	0	0	2.46364	15	0.25	0	0	1.88161	8	0	0	2.16561	8	0.375	0	0	2.69934	14	0.25						10	1.5	0.582026	-10	0.5	0.298026	-20	-1.5	-0.235705	0	1	0	0	0	1	0	0
0210	9	3	2	2		mujer	48	11	10	5.27327	11	1.75	0	1	2.52806	9	0	0	2.38853	11	1.25	0	0	2.32181	10	1.25						10	6	2.74522	10	7	2.88475	10	7	2.95146	2	0	0	1	2	0	0	1
0211	3.5	5	3.5	4		mujer	65	0	0	3.15756	33	0.5	0	0	3.55849	39	0	0	3.01556	33	0	0	0	3.23266	45	0						-20	-1.5	-0.400938	10	0	0.142	10	-0.5	-0.0751083	0	1	0	0	0	1	0	0
0212	10.5	5	7.5	3.5		mujer	66	7	3	5.15544	23	1.625	2	2	3.88728	14	3	2	4.34909	21	1.5	0	0	2.97725	17	1.125						10	5.5	1.26816	10	3	0.806347	0	7	2.17819	2	0	0	1	2	0	0	1
0213	2	1.5	4	2		mujer	57	0	0	2.48711	19	1.375	0	0	2.44926	18	1	0	3.59164	15	0.875	0	0	2.50546	13	1.375						0	0.5	0.037847	-50	-2	-1.10453	-20	0	-0.0183573	0	1	0	0	0	1	0	0
0214	1	1	7	4.5		mujer	90	0	0	1.41061	5	0.875	0	0	1.78814	7	2	0	4.9502	75	2.625	0	0	3.09084	30	1.125						-10	0	-0.377531	-60	-6	-3.5396	-30	-3.5	-1.68023	0	1	0	0	0	1	0	0
0215	7	4.5	6	3		hombre	70	2	0	3.69681	23	0.875	1	0	3.09053	11	2	0	3.32249	11	0.875	0	0	1.97861	5	0.75						-10	2.5	0.606279	-10	1	0.374319	-10	4	1.7182	2	0	0	1	1	0	1	0
0216	1	2	1	1.5		hombre	68	0	0	1.55261	5	0	0	0	2.34511	19	0	0	1.39641	4	0	0	0	2.16543	12	0						10	-1	-0.792501	0	0	0.156201	0	-0.5	-0.612828	0	1	0	0	0	1	0	0
0217	1	2	1.5	2		mujer	66	0	0	2.13134	14	0.125	0	0	2.30726	18	0	0	2.36681	16	0	0	0	2.46364	15							0	-1	-0.17592	-10	-0.5	-0.235472	-20	-1	-0.332295	0	1	0	0	0	1	0	0
0218	12	12	12	11		mujer	68	12	6	6.97851	66	2.875	19	7	7.66041	79	28	9	7.88637	55	2.875	23	11	8.08003	95	2.75						0	0	-0.681895	10	0	-0.907862	10	1	-1.10152	0	1	0	0	0	1	0	0
0219	3	3	3.5	2		mujer	71	0	0	2.88964	15	2.625	0	0	2.67253	11	0	0	2.79281	16	2	0	0	2.46364	15	1.875						0	0	0.217108	10	-0.5	0.096823	30	1	0.426	0	1	0	0	0	1	0	0
0220	12	8	10.5	12		mujer	63	9	7	5.78127	36	2	7	4	4.94647	23	7	3	5.24126	26	1.875	7	5	5.70122	41	1.75						10	4	0.834807	-10	1.5	0.540011	-10	0	0.0800538	0	1	0	0	0	1	0	0
0221	12	7.5	9.5	10		mujer	48	28	19	8.29368	70	2.375	8	4	4.73518	18	9	5	5.38291	16	2.125	17	5	6.26588	23	2.25						40	4.5	3.5585	0	2.5	2.91077	0	2	2.0278	1	0	1	0	0	1	0	0
0222	6.5	9.5	3			mujer	25	2	5	3.79907	20	0	7	3	4.87144	23	0	0	3.04254	28	0					0						-30	-3	-1.07237	-30	3.5	0.756528	-30
0223	5	2	1	2.5		mujer	81	2	3	3.78557	24	1	0	0	2.48711	19	0	0	2.13134	14	1	0	0	2.73309	27	1.25						-10	3	1.29846	0	4	1.65423	-10	2.5	1.05249	1	0	1	0	1	0	1	0
0224	7.5	11.5	7.5	8		mujer	66	6	12	4.73019	11	1.875	12	14	6.5092	37	6	6	4.50701	12	1.375	5	5	4.55082	11	1						-20	-4	-1.77901	0	0	0.223183	-20	-0.5	0.179366	0	1	0	0	0	1	0	0
0225	4.5	4.5	4.5	2		hombre	71	1	0	3.15143	12	0.125	2	0	3.18049	11	0	0	2.87509	27	0	0	0	2.36681	16	0						10	0	-0.0290515	20	0	0.276349	30	2.5	0.784623	1	0	1	0	1	0	1	0
0226	8	8.5	4	3.5		hombre	74	1	6	4.3047	43	1	4	4	4.63364	37	0	0	2.78311	29	1	0	0	2.90054	28	1						0	-0.5	-0.328946	0	4	1.52159	-10	4.5	1.40415	2	0	0	1	2	0	0	1
0227	4					mujer	81	0	0	3.18885	23	2
0228	9	9.5	4	4.5		mujer	57	14	9	5.32539	9	2.125	6	8	5.4634	22	4	0	3.62546	13	1.375	3	0	3.6632	17	1.375						-20	-0.5	-0.138018	10	5	1.69992	10	4.5	1.66219	1	0	1	0	2	0	0	1
0229	1.5	10	10	11		mujer	66	0	0	2.34511	19	1.25	10	8	5.65848	37	10	4	5.59398	47	1.625	7	4	5.82791	54	1.625						-20	-8.5	-3.31337	-20	-8.5	-3.24887	-50	-9.5	-3.4828	0	1	0	0	0	1	0	0
0230	1.5	6.5	3	3.5		mujer	55	0	0	2.36681	16	0.25	3	0	4.32106	29	0	0	2.82121	25	0	0	0	2.97179	31	0						-40	-5	-1.95424	-10	-1.5	-0.454401	-10	-2	-0.604979	0	1	0	0	0	1	0	0
0301	9	9.5				hombre	73	0	9			2.375	6	12	5.15772	9																-10	-0.5
0302	5	4.5				hombre	71	2	4	3.24777	10	0.375	1	3	2.86703	9																0	0.5	0.380738
0303	10	11				mujer	68	5	14			2.375	12	12	6.96792	65																-20	-1
0304	6	3				hombre	41	5	0	3.46634	7	1.375	1	1	1.89303	3																40	3	1.57331
0305	8	6.5				mujer	69	9	3	4.89841	12	2.25	2	3	3.88274	10																0	1.5	1.01567
0306	10	10				hombre	72	2	5			1.625	3	6	5.56665	43																-5	0
0307	10.5	10				mujer	74	4	7	5.54991	47	1.75	3	7	5.3355	35																-10	0.5	0.214411
0308	12	11				mujer	53	9	5			1.625	4	8	5.64438	50																-10	1
0309	6	3				mujer	33	4	6	3.20226	4	0.625	0	4	2.29961	8																10	3	0.902654
0310	6	2				hombre	48	2	2			0.875	0	0	1.93014	7																60	4
0311	7	5				hombre	75	5	0	4.30731	19	0.125	0	1	3.15526	18																10	2	1.15205
0312	3	2				hombre	59	1	0	2.52423	6	0	0	0	1.83661	5																0	1	0.687625
0313	6	3				mujer	55	4	1			1.375	0	0	2.95653	11																-20	3
0314	7.5	8				mujer	61	2	6	4.45013	38	1.125	0	4	3.90074	35																-30	-0.5	0.549383
0315	9	10				mujer	76	7	7	4.96393	41	0.875	6	6	5.65657	62																-40	-1	-0.692634
0316	7	8				mujer	61	1	10	4.0367	18	0.5	1	5	4.4492	47																0	-1	-0.412505
0317	12	11				mujer	53	11	5	6.25015	35	1.625	3	9	5.82636	50																0	1	0.423788
0318	8.5	6				mujer	76	3	6	4.40826	34	1.875	2	2	4.15199	46																0	2.5	0.256269
0319	11.5	7.5				mujer	40	8	8	5.73634	36	1.875	1	7	4.07192	19																10	4	1.66442
0320	6.5	6.5				mujer	69	1	4	4.19346	13	2.625	0	3	3.9267	22																0	0	0.266761
0321	7.5	8				hombre	67	8	0	5.19446	28	2.125	6	0	5.13846	35																0	-0.5	0.0560045
0322	10	11.5				hombre	54	2	8	5.38476	30	2	9	9	6.22402	32																10	-1.5	-0.839258
0323	2.5	2.5				mujer	72	0	2	2.822	32	0	0	2	2.64919	25																0	0	0.172802
0324	8	8.5				mujer	66	5	3	5.28834	21	3	7	1	5.56246	30																0	-0.5	-0.274121
0325	4.5	3				mujer	62	3	4	3.32541	13	1	1	1	2.37823	6																-20	1.5	0.947181
0401	6	5.5	5	6		mujer	47	7	2	4.12413	11	1	1	3	3.59622	17	1	1	3.78884	30	1	0	7	3.33054	22	0.75	0	0		20		0	0.5	0.527904	0	1	0.335289	10	0	0.793587	1	0	1	0	0	1	0	0
0402	4	4				mujer	64	2	0	3.8345	28	0.5	1	0	3.46485	23	0	0		18		0	0		16		2	2		24		0	0	0.369657
0403	10.5	0	3	12	8	mujer	56	17	17	6.66425	43	0.875	0	0	1.88143	12	1	1	3.20664	24		18	18			1.125	0	11	4.53902	42	0	30	10.5	4.78281	30	7.5	3.45761	-40	-1.5						0	1	0	0
0404	10	12			9	hombre	56	12	9	5.74395	46	1.125	19	9	6.58207	27									39		11	1	5.13133	32		-50	-2	-0.838123				-10
0405	0	0	3.5			hombre	44	0	0	0.769029	3	0	0	0	1.25423	6	0	0	2.81453	11		0	0				1	0		8		0	0	-0.485203	-80	-3.5	-2.0455
0406	10	4				mujer	57	3	3	5.32934	50	0.875	1	1	3.25534	14														19		40	6	2.074
0407	11.5					mujer	58	13	6	6.14805	27	2.875
0408	10	11	4	6.5	5.5	mujer	43	10	12	6.29313	58	1.5	7	12	5.52803	36	0	2	3.04644	36	0	1	2	4.56652	28	0	0	1	3.60654	28	0	10	-1	0.765102	40	6	3.24669	-40	3.5	1.72661	1	0	1	0	1	0	1	0
0409	4.5	6	5.5			hombre	80	2	1	3.0613	14	2	2	1	3.03619	6	1	1	2.80423	6	2.25											-40	-1.5	0.0251086	-40	-1	0.257068
0410	3.5	4	4.5	5		hombre	71	0	0	3.03645	34	0.125	0	1			0	0	3.71332	73	0.875	0	0	3.25579	31		0	0				-10	-0.5		-10	-1	-0.676869	-20	-1.5	-0.219339	0	1	0	0	0	1	0	0
0411	10.5	10	11.5			mujer	50	10	7	6.01415	36	2	9	5	5.51521	29	11	7	6.33362	41	2	7	6		29							10	0.5	0.498943	-10	-1	-0.319471
0412	10					mujer	71	4	4			0.875
0413	5.5	4	4.5	8	9	mujer	75	0	0	4.03466	77	2.5	0	0			0	0	3.66366	68	2.625	1	3	4.97156	99		6	6	5.65657	62		0	1.5		20	1	0.371008	20	-2.5	-0.936894	0	1	0	0	0	1	0	0
0414	7	8.5	3	7	4	mujer	69	2	3	4.06975	16	0.125	7	4	4.78926	15	0	0	2.98334	14		1	4	3.88285	23		0	0	3.04685	23		0	-1.5	-0.71951	-20	4	1.08641	20	0	0.1869	0	1	0	0	0	1	0	0
0415			9	5		mujer	51	2	8			0.375					2	6			0.75	1	1	3.28961	8	1.125	0	0		12
0416	1.5	1	7		6.5	mujer	39	0	0	2.44909	27	0.125	0	0	2.23901	20	2	2	4.38878	43	0.625	1	1		33		1	1	4.18284	43		0	0.5	0.210073	-30	-5.5	-1.93969
0417	8.5		4	6		hombre	60	1	6	4.50217	38	0.5	1	2			0	2	2.77682	30	0	0	1	3.81121	25		0	1		30					50	4.5	1.72535	-40	2.5	0.690954	1	0	1	0	1	0	1	0
0418	5.5	7	8		8	mujer	61	2	2	3.59255	5	1.875	4	3	4.38711	7	2	1	4.7758	48	2						6	10	4.60226	19		-10	-1.5	-0.794565	20	-2.5	-1.18325
0419	5	4.5	4.5	6	8	mujer	46	2	2	4.08848	28	0.125	0	0	3.38575	56	0	1	3.49846	36	0.375	0	6	3.7284	28		0	6	4.08399	57		0	0.5	0.702736	-10	0.5	0.590019	-10	-1	0.360082	0	1	0	0	0	1	0	0
0420	2	0	0	3	3	hombre	30	0	1	1.96023	6	0	0	0	0.142	1	0	0	0.142	1	0	0	0	2.54661	5	0	0	0	2.78214	7		20	2	1.81823	20	2	1.81823	-70	-1	-0.586375	0	1	0	0	0	1	0	0
0501	4			2	4	hombre	65	14	0			0.625										0	0	2.26725	17	0.875	0	1	2.63614	7	0.75							10	2						0	1	0	0
0502	8.5					hombre	70	1	4	5.41067	111	2.75
0503	6			5	8	mujer	47	10	2	4.7242	14	1.75										4	0	3.81934	14	1.25												-10	1	0.904855	1	0	1	0	0	1	0	0
0504	8		10			hombre	69	14	2	5.69738	65	2.625					6	1	5.99001	97	2.75														-60	-2	-0.292633
0505	7.5		1			mujer	73	4	5	4.51884	35	1.875					0	0	2.47454	28	1.75														10	6.5	2.0443
0506	6				4	mujer	50	2	10			0.875										0	6			1.75	0	3	2.94861	15	1.5							0
0507	5					mujer	84	1	3	3.66152	28	3
0508	9.5					hombre	56	18	6	5.47708	14	1.875										2	1			2.625	9	6			2							0
0509	5.5			2	7.5	mujer	33	3	1	4.25816	40	0.5										0	0	2.60564	15	0.625	4	5	4.57589	31	0.5							-20	3.5	1.65253	2	0	0	1	1	0	1	0
0510						hombre	79	18	3			2.875
0512	5					mujer	60	0	5	2.79171	8	0.125
0513	10.5					hombre	75	18	8	6.46739	33	2.75
0514	8.5			6	7	mujer	54	13	2	5.71464	33	1.125										8	1	4.16965	22	1.375	2	4	4.05113	21	0.375							50	2.5	1.54499	1	0	1	0	1	0	1	0
0516	4				4	mujer	82	2	2	3.5514	13	0.375													25	0.5	2	0	3.56307	19	0.5							-10
0517	8		5	5	9	mujer	50	1	5	4.16194	23	0.75					4	2	4.15709	29	1.5	2	3	3.86666	22	2.375	3	7	5.20387	29	2				35	3	0.00485802	25	3	0.295281	0	1	0	0	1	0	1	0
0518	2					mujer	36	3	0			0.375
0519	6					mujer	84	4	4			0.125
0520	5.5		1			mujer	35	0	6	3.51565	31	0					0	0	1.41061	5	0														10	4.5	2.10504
0521	2			3	3.5	mujer	71	0	0			0.875										3	0			1.5	0	0	3.11379	31	1.625							20	-1						0	1	0	0
0601	7.5					mujer	62	3	1	5.066	46	3				10																-10
0602	7	9	9			mujer	64	6	8	4.41173	9	0.875	7	6	4.55754	9	15	16	5.98821	14												-10	-2	-0.145804	-10	-2	-1.57648
0603	10					mujer	60	15	22	6.97529	29	2.5
0604						mujer	89	7	4		8
0605	8					mujer	69	22	19	6.58021	27	1.5
0606	8	5	6	8.5	9.5	mujer	47	10	10	5.43942	29	1.375	6	3	3.67875	9	6	5	3.67805	6		5	6	4.85116	19	1	7	8	5.20839	16	1.625	10	3	1.76067	0	2	1.76138	-30	-0.5	0.588258	0	1	0	0	0	1	0	0
0607	4.5	9	9.5	7.5	6.5	hombre	58	0	1	3.52805	46	0.875	14	8	5.10142	7	7	5	5.12481	27		4	2	4.47919	25	2.375	2	1	4.14842	36	1.875	-20	-4.5	-1.57338	-10	-5	-1.59676	-10	-3	-0.951144	0	1	0	0	0	1	0	0
0608	6	5	4.5	3.5	7.5	mujer	76	1	6	3.63438	11	1	1	1			1	0	3.75874	35		2	2	3.45519	17	1.375	3	3	4.57417	17		-10	1		0	1.5	-0.12436	30	2.5	0.179195	0	1	0	0	1	0	1	0
0609		9	11	6.5	7.5	mujer	65	4	1			1.25	3	1	5.40155	91	10	6	6.64578	96	0.875	4	1	4.86228	51	1.5	4	3	4.85302	46	1.375
0610						mujer	68	4	2		59	1.375
0611						mujer	71	2	0		11	0.25
0701	8.5	6.5				mujer	64	8	5	5.62815	88	1.625	23	0	6.39899	73																-30	2	-0.770833
0702	10.5	7.5	7.5			hombre	64	9	8	6.25689	44	1.625	3	2	5.18972	31	6	0	4.95527	33	2.25											-20	3	1.06717	0	3	1.30162
0703	4					mujer	46	0	1	3.18485	23	0.375
0704	6.5					mujer	54	4	1	4.63764	37	1.5
0705	2					hombre	69	0	2	2.04212	7	1.375
0706	2					mujer	74	0	0	2.16561	8	0.75
0707	5	6	9			mujer	46	4	2	4.24907	27	1.25	4	3	4.02031	14	11	6	5.61027	29	2.5											-10	-1	0.228751	-20	-4	-1.36121
0708	5.5	3.5	3			hombre	32	2	1	3.6293	14	0.625	1	0	3.16564	15	0	0	2.59126	18	0											0	2	0.463665	10	2.5	1.03804
0709	2	4	4			mujer	42	0	0	2.41517	21	0	1	0	3.40867	26	2	0	3.66705	27	0.125											-20	-2	-0.993502	-20	-2	-1.25188
0710	4.5					mujer	46	1	1	4.24988	71	0.75
0711	3					hombre	70	1	0	2.25461	5	0.875
0712	12					mujer	65	18	5	6.80264	45	2.375
0713	7	8	1			mujer	54	6	5	4.31962	10	0.875	10	3	5.28766	10	0	0	2.02343	12	1											-50	-1	-0.968036	30	6	2.29619
0714	2.5	4	3.5			mujer	46	0	0	2.59126	18	0.5	0	0	2.79281	16	0	0	2.94901	20	0.5											-20	-1.5	-0.201552	-20	-1	-0.357752
0715	4.5	10.5	5			mujer	65	2	0	3.8876	37	1.25	8	4	6.75544	117	2	2	4.17861	26	2.625											-50	-6	-2.86784	-10	-0.5	-0.291005
0716	3	0.5				mujer	61	0	0	2.69917	21	0	0	0	2.09701	20																40	2.5	0.602153
0717	2	2				mujer	40	0	0	1.82223	6	0.25	0	0	1.93014	7																0	0	-0.107906
0718	3.5					mujer	64	0	0	3.67786	85	1
0719	5	5				mujer	64	1	0	4.31254	28	3	4	0	4.43564	15																0	0	-0.123092
0720	5					mujer	42	15	0	4.1331	6	0.375
0721	9.5	11	9.5			hombre	63	10	8	6.2807	90	0.25	24	8	7.2678	50	8	5	5.77429	59	2.125											-30	-1.5	-0.987103	-10	0	0.506407
0722	2.5	2.5	4			hombre	69	0	0	2.41517	21	0.625	0	0	2.46364	15	0	0	2.59126	18	0											-20	0	-0.0484695	-20	-1.5	-0.176095
0723	10.5	10.5	9.5			mujer	44	21	5	6.93879	34	2.875	16	8	6.59397	32	9	4	5.66002	32	2.125											10	0	0.344819	20	1	1.27878
0724	8.5					mujer	53	24	4	6.39444	20	2.75
0725	1	1	1			mujer	42	0	0	2.16543	12	0.625	0	0	1.82206	9	0	0	2.22146	13	0.875											10	0	0.343377	0	0	-0.05603
0801	4	5	8.5	3.5	6.5	mujer	65	2	0	3.43942	13	1.25	1	2	2.93459	5	5	8	5.03483	26	0.625	2	0	3.45697	20	0.25	2	1	4.47027	38	0.875	0	-1	0.504838	10	-4.5	-1.5954	20	0.5	-0.0175481	0	1	0	0	0	1	0	0
0802	8.5	2.5	8	8	4	mujer	55	3	4	4.73906	29	1.375	0	1	2.44543	12	4	4	4.83022	40	0.875	4	3	4.89725	49	0.625	0	0	3.23284	30	1.125	30	6	2.29362	20	0.5	-0.0911598	20	0.5	-0.158193	0	1	0	0	0	1	0	0
0803	8.5	7	6	7	8.5	mujer	60	5	3	5.50747	97	0.875	3	1	4.91952	84	4	3	3.96844	13	0.375	3	3	4.11994	20	0.5	9	4	5.23067	26	0.875	0	1.5	0.58795	0	2.5	1.53903	0	1.5	1.38754	1	0	1	0	0	1	0	0
0804	1.5	1.5				hombre	36	1	0	2.54934	14	0	0	0	2.13134	14	0	0		56		0	0		74		0	0				-10	0	0.418
0805	5.5	6	2	3.5	11	hombre	59	2	2	3.59719	17	0.75	2	4	2.90457	5	0	0	1.78814	7	0.25	0	0	2.48711	19	0.25	7	7	5.47874	38	0.375	0	-0.5	0.692623	0	3.5	1.80905	0	2	1.11008	1	0	1	0	0	1	0	0
0806	3.5	3.5	2	2.5	3.5	hombre	70	0	0	2.50546	13	0.125	0	0	2.44943	12	0	0	1.33703	3	0	0	0	1.53841	4	0	0	0	2.69934	14	0.25	0	0	0.0560298	10	1.5	1.16844	10	1	0.967059	1	0	1	0	0	1	0	0
0807	8.5	5	3.5	3.5	10.5	mujer	36	5	6	5.0739	48	0.875	0	2	3.51012	57	0	0	2.9791	47	0	0	0	2.90037	42	0	3	5	5.39518	55	0.625	10	3.5	1.56378	10	5	2.09479	10	5	2.17353	2	0	0	1	2	0	0	1
0808	12	12	12	12	11	hombre	77	6	5	5.13048	26	0.375	9	11	6.63417	76	11	11	6.70538	80	0.625	12	12	7.02625	106	1.25	14	14	6.76069	78	1.25	-10	0	-1.50369	0	0	-1.5749	0	0	-1.89577	0	1	0	0	0	1	0	0
0809	10	8.5	5	8	7	mujer	42	6	14	5.57693	33	1.625	11	19	4.75821	4	0	11	2.75089	6	0.875	9	13	4.71316	8	0.875	2	9		0	0.875	0	1.5	0.818726	10	5	2.82605	10	2	0.86377	1	0	1	0	0	1	0	0
0810	10	9	8.5	8.5	9	mujer	53	16	11	6.0039	17	1.625	13	11	5.78893	21	12	10	4.99094	8	1.25	13	13	5.72191	17	1.25	10	15	5.94615	30	1.5	10	1	0.214975	10	1.5	1.01296	10	1.5	0.281992	0	1	0	0	0	1	0	0
0811	7	5	6	9	11	mujer	55	6	5	4.61866	23	1.25	0	6	2.93238	11	0	7	3.43998	21	0.25	5	9	5.20651	38	0.75	3	6	5.21765	48	1.375	-10	2	1.68628	-10	1	1.17868	-10	-2	-0.587849	0	1	0	0	0	1	0	0
0812	9	10.5	8	11	10	mujer	65	5	5	4.95476	36	1.375	16	12	6.91622	59	2	4	5.33294	107	1.375	8	7	6.36224	116	2.125	13	9	6.41124	87	2.375	-20	-1.5	-1.96146	-10	1	-0.378179	-10	-2	-1.40748	0	1	0	0	0	1	0	0
0813	9	2	6.5	3	8.5	mujer	67	7	8	4.48772	7	1.625	0	0	2.55734	14	4	1	4.17111	19	1.5	2	0	3.25559	15	0.75	4	3	4.19641	12	1.125	10	7	1.93038	10	2.5	0.31661	20	6	1.23212	1	0	1	0	2	0	0	1
0814	6	2	3.5	2	6	mujer	41	5	8	4.26562	13	0.125	0	1	2.01961	8	2	2	3.4094	13	0	0	1	2.31781	10	0	0	5	3.21771	8	0	10	4	2.24601	0	2.5	0.856218	0	4	1.94781	2	0	0	1	1	0	1	0
0815		8	6	9.5	8	hombre	35	2	1			0.5	4	10	3.93557	7	1	12	3.70976	10	0.75	2	16	4.54107	19	0.125	5	5	3.84253	6	0.625	-10			-10			-10
0816	8.5	6	3	5.5	9	mujer	63	8	8	4.76441	11	1.875	2	7	3.0118	3	0	2	2.84541	12	0.625	2	2	4.8307	66	1.25	6	3	5.02419	41	1.5	0	2.5	1.75261	0	5.5	1.91899	0	3	-0.0662923	0	1	0	0	1	0	1	0
0817	11					mujer	81	7	5	5.32618	36	2.375
0818	7	10	8			hombre	82	2	0	3.63313	21	2	3	5	5.23881	66	1	2	4.8754	80	1.875											0	-3	-1.60568	-10	-1	-1.24227
0819	6	9	9	5.5	8	mujer	69	5	2	5.05805	71	1.25	6	3	5.33591	64	4	3	5.27885	69	0.625	2	4	3.98107	19	1.125	3	5	4.29539	14	1.375	-10	-3	-0.277853	-20	-3	-0.220795	-10	0.5	1.07699	1	0	1	0	0	1	0	0
0820	5.5	5	7.5	11	8	mujer	51	1	4	3.67734	14	1.625	2	1	4.03517	25	2	6	4.46848	26	1.5	13	8	5.94708	32	1.25	12	6	5.13122	13	1.625	0	0.5	-0.357832	0	-2	-0.791144	0	-5.5	-2.26974	0	1	0	0	0	1	0	0
0821	12	10.5	12	12	10	hombre	37	8	11	6.66418	91	2.75	10	6	4.57734	5	4	11	5.5314	35	2.5	5	6	5.28916	29	2.5	4	5	5.11538	67	2.5	0	1.5	2.08684	0	0	1.13278	0	0	1.37501	1	0	1	0	0	1	0	0
0822	6	6.5	6.5	5	3	mujer	54	2	9	4.23759	15	1	2	15	4.68341	20	0	13	4.30177	40	0.875	0	1	3.04285	23	0.5	0	0	2.30761	8	0.375	0	-0.5	-0.445813	0	-0.5	-0.0641756	10	1	1.19475	1	0	1	0	0	1	0	0
0823	2.5	4	11	7	7	mujer	63	0	0	2.46364	15	0.5	0	0	2.86622	40	8	6	5.28533	33	1.375	3	0	4.218	46	0.625	2	0	4.52157	61	0.5	20	-1.5	-0.40258	0	-8.5	-2.8217	0	-4.5	-1.75436	0	1	0	0	0	1	0	0
0824	11	8.5	9	8	9	hombre	48	5	4	5.53024	60	0.75	4	3	3.78478	10	5	2	5.21245	59	0.375	4	0	4.8797	78	0.25	6	2	5.12663	44	0.125	20	2.5	1.74546	10	2	0.317785	10	3	0.650543	1	0	1	0	1	0	1	0
0825	11	10	9			hombre	67	7	3	5.77225	68	2.375	2	4	5.28866	82	4	0	5.07787	69	2.375	2	0		50	2.25						0	1	0.483587	-10	2	0.694376
0826	11	10.5	8.5	10	12	hombre	54	8	10	5.34309	22	1	7	6	5.18303	33	8	10	4.83282	13	1	12	8	5.43102	21	0.375	5	7	5.49394	44	1.125	10	0.5	0.160054	10	2.5	0.510265	10	1	-0.0879354	0	1	0	0	0	1	0	0
0827	9.5	6.5	8.5	8.5	6.5	mujer	60	5	16	5.24593	22	1.625	1	14	3.85419	11	3	13	4.34297	13	0.875	2	14	4.88217	28	1	0	9	3.37053	11	1	10	3	1.39174	10	1	0.90296	0	1	0.363761	0	1	0	0	0	1	0	0
0828	3.5	1	1	1	6	mujer	77	0	0	1.69461	5	0.875	0	0	0.911203	2	0	0	0.911203	2	0.5	0	0	1.39641	4	0.625	3	1	3.55756	8	0.625	10	2.5	0.783404	10	2.5	0.783404	10	2.5	0.2982	0	1	0	0	1	0	1	0
0901	8	6.5	5.5	5.5	6	mujer	72	1	4	4.39784	48	0.625	2	6	4.34403	40	0	13	3.87577	40	2	2	2	4.00915	25	2.375	0	4	3.61884	43	2.25	20	1.5	0.0538082	20	2.5	0.52207	0	2.5	0.388688	0	1	0	0	1	0	1	0
0902	0	0	1	1	1.5	hombre	47	0	0	0.970406	4	0	0	0	0.769029	3	0	0	0.911203	2	0	0	0	0.911203	2	0	0	0	1.25441	4	0	0	0	0.201377	-30	-1	0.059203	-30	-1	0.059203	0	1	0	0	0	1	0	0
0903	5.5	3.5	7	9	4	mujer	77	2	2	3.74528	14	1.625	0	0	2.69325	17	3	2	4.50194	32	3	6	5	5.15707	18	3	0	0	3.73224	75	2.625	0	2	1.05203	0	-1.5	-0.756664	-30	-3.5	-1.41179	0	1	0	0	0	1	0	0
0904	5					hombre	60	0	0	3.79858	101	2.125
0905	6	7	8.5	10	9	mujer	76	2	1	4.51505	27	2.75	4	2	4.85509	19	4	2	4.53171	22	2.75	6	8	5.96281	55	3	6	4	5.95671	62	3	-10	-1	-0.340042	20	-2.5	-0.0166645	10	-4	-1.44776	0	1	0	0	0	1	0	0
0906	6	8	4	4	1.5	mujer	46	2	7	3.9822	12	1.125	14	16	5.82096	15	0	3	2.99361	24	0.375	0	0	3.17845	34	0.25	0	0	2.36664	24	0.375	0	-2	-1.83876	30	2	0.988593	0	2	0.803752	1	0	1	0	0	1	0	0
0907		8	8	7	7	hombre	77	0	23		90	0.875	0	15	4.91248	86	0	6			1.875	0	10	4.34772	51	1.625	0	6	4.32862	66	0.875
0908		1.5	4	7.5	3.5	hombre	39	0	0		19	0	0	0	2.16543	12	1	2	3.12159	8	0	3	1	4.30506	19	1.25	0	1	1.96041	4	0.75
0909	1	2	1	4	1	mujer	37	1	0	2.38053	11	0	0	0	2.17981	10	0	0	2.02343	12	0.375	0	0	2.68779	31	0.625	0	0	1.41061	5	0.25	-30	-1	0.200717	-10	0	0.357092	-10	-3	-0.307264	0	1	0	0	0	1	0	0
0910	3.5	7	10	6.5	4.5	hombre	62	2	0	2.68777	10	2.125	4	2	3.53959	8	6	5	4.94683	20	2.375	4	2	3.76404	9	1	0	0	2.91311	19	1.125	-20	-3.5	-0.85182	-40	-6.5	-2.25906	-30	-3	-1.07627	0	1	0	0	0	1	0	0
0911	9	5	3	6.5	5	hombre	73	2	1	4.58862	45	1.875	0	0	3.21846	36	0	0	2.73326	18	1.625	0	1	3.47711	19	1.875	0	0	3.18885	23	2.375	10	4	1.37016	10	6	1.85536	-20	2.5	1.11152	1	0	1	0	1	0	1	0
0912	3	3.5	2.5	4	11	mujer	78	2	2	3.66248	28	0.75	0	0	3.09564	37	0	0	2.8835	41	0.625	0	0	3.09564	37	1	7	16	5.81855	44	1.75	-30	-0.5	0.56684	-10	0.5	0.778982	-30	-1	0.56684	0	1	0	0	0	1	0	0
0913	3.5	5.5	3	2.5		hombre	73	0	0	2.50864	24	0.375	1	1	3.65164	37	0	0	2.93293	44	1.5	0	0	2.67921	25	2.375						0	-2	-1.143	0	0.5	-0.424295	-10	1	-0.170575	0	1	0	0	0	1	0	0
0914	5	5	4.5	1.5	3	hombre	62	0	2	3.26971	22	0.875	1	1	3.51921	25	1	1	3.80405	46	0.625	0	0	2.03781	10	0.25	0	0	2.48711	19	0.125	20	0	-0.249503	30	0.5	-0.534339	20	3.5	1.2319	2	0	0	1	1	0	1	0
0915	5	8.5	2.5	6		hombre	41	1	1	3.01981	10	0	6	4	5.34202	58	0	0	1.96406	9	0	3	1	3.73706	19	1.125	1	1		10	0.75	0	-3.5	-2.32221	10	2.5	1.05575	10	-1	-0.717246	0	1	0	0	0	1	0	0
0916	3	2	3	3	1.5	mujer	68	0	1	3.01309	27	0	0	0	2.48711	19	1	0	3.16564	15	0	1	0	2.38223	6	0	0	0	1.96406	9	0	0	1	0.525979	-20	0	-0.152549	-10	0	0.630854	1	0	1	0	0	1	0	0
0917	2.5	4.5	11	7	12	mujer	63	0	1	2.30343	12	0	0	20	3.47701	16	24	24	7.81564	39	2	0	9	3.75311	19	1.375	7	16	6.10255	44	1.75	0	-2	-1.17358	-60	-8.5	-5.5122	-40	-4.5	-1.44967	0	1	0	0	0	1	0	0
0918	1.5	5.5	2	2	2.5	mujer	37	0	0	2.38101	20	0	2	4	3.98107	19	0	0	2.41517	21	0	0	0	2.48711	19	0	0	0	2.55717	21	0.25	-20	-4	-1.60005	0	-0.5	-0.034153	-10	-0.5	-0.106095	0	1	0	0	0	1	0	0
0919	3.5	2.5	2.5	2	1	mujer	53	0	0	3.36029	54	0	0	0	2.8835	41	0	0	2.79246	36	0	0	0	2.65046	36	0	0	0	2.16526	18	0	20	1	0.476789	20	1	0.567826	30	1.5	0.709826	1	0	1	0	0	1	0	0
0920	3	7	5	5	3	mujer	60	2	0	3.47117	25	0.5	8	2	4.82106	21	0	0	3.46245	34	1.25	1	0	3.71926	18	1.875	1	0	2.86726	18	1.625	-20	-4	-1.34989	-40	-2	0.00872016	-50	-2	-0.248088	0	1	0	0	0	1	0	0
0921	3	3	2.5		4	mujer	59	0	1	3.03854	28	0	1	0	3.15109	27	0	0	2.82979	31	1.875	1			32	1	0	1	3.09164	37	1	10	0	-0.112543	0	0.5	0.208752	-20
0922	6	4.5	10.5	8	6.5	mujer	70	0	6	3.5907	23	0.375	0	4	3.36701	20	11	21	7.02325	93	0.875	0	5	4.54558	98	1	0	3	4.20782	74	0.375	0	1.5	0.223691	0	-4.5	-3.43255	0	-2	-0.954873	0	1	0	0	0	1	0	0
0923	4	7	6	7.5	7	mujer	74	1	0	2.66623	6	1.75	5	5	4.43564	14	4	3	3.85303	9	2.25	3	5	3.8441	9	1.75	6	6	3.89418	5	1.75	10	-3	-1.76941	10	-2	-1.1868	10	-3.5	-1.17787	0	1	0	0	0	1	0	0
0924	6.5	3	3	1.5	9	hombre	54	0	7	4.18923	50	0.125	0	1	2.62511	19	0	2	2.88309	19	0	0	0	1.53823	6	0	26	1	6.49609	24	2.25	30	3.5	1.56412	20	3.5	1.30614	30	5	2.651	2	0	0	1	2	0	0	1
0925	3	2	2.5	1.5	2	mujer	75	0	0	2.55125	17	1.625	0	0	2.40925	17	0	0	2.62911	19	1.25	0	0	2.03781	10	1.625	0	0			1.25	10	1	0.142	0	0.5	-0.077858	10	1.5	0.51344	0	1	0	0	0	1	0	0
0926	4.5	7.5	4.5	5	6	mujer	70	1	1	3.22853	11	1	9	8	4.81707	19	2	1	3.32002	9	0.375	1	0	3.36701	20	1.875	2	1	4.19121	17	1.5	30	-3	-1.58854	0	0	-0.0914903	0	-0.5	-0.138486	0	1	0	0	0	1	0	0
0927	5		4.5	6	5	mujer	82	0	0	3.19874	35	3	0	0			0	0	3.35111	29	3	0	0	3.77407	65	2.625	2	0	3.79742	36	2.875	-30			-20	0.5	-0.152364	-10	-1	-0.575327	0	1	0	0	0	1	0	0
0928	8.5	4.5	7	5	5	hombre	55	5	5	4.29364	14	2	2	0	3.38169	22	3	2	4.18714	25	1	1	0	3.59645	34	1.125	2	0	2.61437	4	1.125	10	4	0.911948	0	1.5	0.106496	0	3.5	0.697185	1	0	1	0	1	0	1	0
0929	5	11	7	8	7.5	mujer	70	3	1	4.05679	30	2.25	21	22	7.41935	31	7	1	4.7979	51	1.625	15	1	5.60813	18	2.5	9	5	4.20191	10	2.25	-50	-6	-3.36256	10	-2	-0.741112	-50	-3	-1.55134	0	1	0	0	0	1	0	0
0930		7	1.5	5	4	mujer	69	7	11		66	1.625	2	7	4.57531	28	0	0	2.63284	43	0.25	2	0	3.90627	38	2	1	1	3.14726	18	2.25
1001	8.5	6.5	5.5			mujer	44	4	4	5.66767	72	0.375	2	2	4.90616	40	2	2	4.90126	73	0.75											-10	2	0.761511	20	3	0.766406
1002	5.5	10	5.5	6.5	8.5	hombre	62	1	2	4.31491	44	1.25	4	4	4.55373	22	0	3	3.44819	25	2.25	3	1	4.65505	47	2	5	2	4.80591	22	2.5	0	-4.5	-0.238817	0	0	0.866725	0	-1	-0.340139	0	1	0	0	0	1	0	0
1003	4.5	6.5	1	0		mujer	39	0	2	3.83924	18	0	2	2	4.99358	37	0	0	2.22464	24	0	0	0			0						10	-2	-1.15434	100	3.5	1.6146	90	4.5						2	0	0	1
1004	7.5					mujer	72	11	10	5.57985	47	2.625	10	6																		-90
1005	7.5	8.5	9.5	8.5	6.5	mujer	62	4	4	4.85845	34	1.25	4	3	5.14528	38	5	5	5.44014	48	1.75	6	6	5.19359	32	1.25	5	2	5.03823	46	1.125	-20	-1	-0.286832	-10	-2	-0.581686	0	-1	-0.335134	0	1	0	0	0	1	0	0
1006	5	5	3.5	4.5	5.5	mujer	73	1	0	3.88654	28	0.5	0	0	3.29222	40	2	0	4.2021	87	2.375	0	0	3.7732	53	2.375	2	0	4.69383	52	2.625	20	0	0.594328	50	1.5	-0.315552	0	0.5	0.113339	0	1	0	0	0	1	0	0
1007	4	7	1.5	0.5	6	mujer	67	0	0	3.64464	24	0	4	4	4.42764	15	0	0	2.34511	19	0.25	0	0	2.06111	19	0	4	3	4.12781	30	0.75	40	-3	-0.782998	80	2.5	1.29953	100	3.5	1.58353	2	0	0	1	1	0	1	0
1008	5.5	4	6	4.5	6	mujer	82	11	0	4.79177	36	1.75	5	0	3.80954	14	6	0	4.41426	28	1.875	2	0	3.88297	20	2.125	2	0	4.32317	25	2.625	-20	1.5	0.982235	-20	-0.5	0.377516	-40	1	0.908801	1	0	1	0	0	1	0	0
1009	4	6				mujer	40	28	0	5.18471	13	1.375	7	1	3.92723	8																-20	-2	1.25748
1010	7					mujer	39	17	16			0.875
1011	5.5	3	10.5	4.5	3	mujer	75	4	0	4.32084	43	1.875	2	0			14	5	6.38507	37	2.25	0	0	3.90187	52	1.875	0	0	2.87509	27	1.375	-10	2.5		-40	-5	-2.06423	-40	1	0.418969	0	1	0	0	0	1	0	0
1012	7	9	8	4.5	2	mujer	35	13	6	4.66902	9	1.125	9	5	4.66224	7	7	3	4.95726	26	1.625	5	0	3.76101	16	1.375	0	0	2.32181	10	0.75	-40	-2	0.00678682	-20	-1	-0.288239	-10	2.5	0.908013	1	0	1	0	1	0	1	0
1013	4	7	5	5	3	mujer	39	2	1	3.85507	29	1.125	3	2	4.30074	16	3	2	3.87139	13	1.25	4	2	4.07315	21	1.125	1	1	2.91946	13	0.75	-40	-3	-0.445673	-20	-1	-0.016326	0	-1	-0.218079	0	1	0	0	0	1	0	0
1014	4	10	3	7.5	5	mujer	29	1	0	3.30781	10	0.5	7	6	5.24412	24	1	1	2.97134	14	0.25	4	3	4.71928	38	0.75	2	1	3.97681	23	0.125	20	-6	-1.93631	60	1	0.336469	40	-3.5	-1.41147	0	1	0	0	0	1	0	0
1015	4.5	4	3	4		hombre	76	0	0	3.31821	25	0.875	0	0	2.73156	33	0	0	2.77111	19	1.125	1	0			0.875						55	0.5	0.586658	25	1.5	0.547106	15	0.5						0	1	0	0
1016	8.5	1.5	4	4.5	4.5	mujer	52	4	3	4.88299	32	1.25	0	0	3.24357	84	2	0	3.85907	29	1.5	2	2	3.91949	33	1.5	0	0	3.39831	38	1.5	50	7	1.63942	10	4.5	1.02392	40	4	0.963495	1	0	1	0	1	0	1	0
1017	7.5	5.5	5.5	4.5	7.5	mujer	75	0	9	4.6132	53	0.375	1	9	4.54532	73	1	8	4.09346	41	0.375	0	4	3.40849	39	0.125	3	7	5.16827	76	0.5	60	2	0.067883	60	2	0.519744	50	3	1.20471	1	0	1	0	1	0	1	0
1018	6.5	7	5	6.5	7.5	mujer	64	19	0	5.84609	47	1.375	4	1	4.69973	22	3	0	3.81111	21	1.375	4	0	4.56156	33	1.875	4	1	5.10384	48	2.25	-30	-0.5	1.14636	0	1.5	2.03497	-20	0	1.28453	1	0	1	0	0	1	0	0
1019	6	10	10	3.5	3.5	mujer	60	1	1	3.82317	21	0.625	11	3	5.4783	32	12	7	5.88981	29	1.25	1	1	3.06481	16	0.5	1	0	3.22501	20	0.625	10	-4	-1.65513	0	-4	-2.06665	40	2.5	0.758353	1	0	1	0	1	0	1	0
1020	8	9	3	4	6	mujer	70	15	11	5.68726	22	1.375	10	6	5.27126	11	1	2	3.06051	11	1.75	1	0	3.29173	22	1.625	5	3	4.18661	12	1.5	-50	-1	0.415996	0	5	2.62675	-10	4	2.39553	1	0	1	0	1	0	1	0
1021	6	5	5	3	3	mujer	40	8	2	4.30171	10	1.5	1	1	3.51253	11	1	1	3.53325	17	2.25	3	0	2.93401	9	1.875	1	0	2.39661	5	1.875	-20	1	0.789182	0	1	0.768459	20	3	1.3677	2	0	0	1	1	0	1	0
1022						hombre	68	0	0		29	0
1023	9.5		10.5	8.5	7.5	mujer	33	9	8	6.02427	58	1.125	9	9			16	24	7.5569	83	1.75	4	8	5.34623	49	1.625	3	4	5.17271	66	1.5	0			-10	-1	-1.53263	0	1	0.678036	0	1	0	0	0	1	0	0
1024	5	6	8.5	7	2	mujer	68	28	2	5.49039	21	1.25	2	1	4.7166	24	10	6	5.16675	32	1.75	4	4	4.75346	13	1.5	0	0	2.30743	12	0.875	-100	-1	0.77379	-20	-3.5	0.323639	-90	-2	0.736922	1	0	1	0	0	1	0	0
1025		8.5	4.5	4	6	mujer	65	3	0		36	0.5	3	4	5.40436	50	2	0	4.49563	72	0.875	2	1			1.25	4	1	4.24117	21	1.125
1101	9	7	3	4	4	mujer	63	10	4	5.83351	24	2.5	12	1	4.95333	12	1	0	2.94853	11	2.375	2	0	3.25577	10	2.25	5	0	3.55963	12	2.25	20	2	0.880182	40	6	2.88499	30	5	2.57774	1	0	1	0	2	0	0	1
1102	5.5	6	5	6	6.5	hombre	27	20	0	4.91974	14	2	20	0	4.89463	6	22	0	4.87469	9	2.25	23	0	5.45677	19	2.5	20	0	5.37813	22	1.75	-40	-0.5	0.0251088	-10	0.5	0.0450463	-10	-0.5	-0.537036	0	1	0	0	0	1	0	0
1103	6.5	6	6.5	7	6	mujer	33	12	0	4.853	19	0.875	18	0	5.07522	14	22	0	5.68174	19	1.5	21	0	5.75509	23	1.75	16	0	5.11373	22	1.5	0	0.5	-0.222215	-10	0	-0.828736	-10	-0.5	-0.902084	0	1	0	0	0	1	0	0
1104	4.5	2	5.5	4.5	5.5	hombre	78	0	6	2.70929	12	2.375	0	1	2.17581	10	0	3	3.17822	17	2.75	0	1	2.97934	14	2.25	0	3	3.55844	13	2.625	0	2.5	0.533482	-30	-1	-0.468932	-40	0	-0.270048	0	1	0	0	0	1	0	0
1105	6	1	2	4	0	mujer	64	3	8	4.08354	15	0.375	0	2	2.43361	15	1	0	2.73964	15	0.5	1	0	3.46485	23	1.375	0	0	2.03764	15	1	20	5	1.64993	10	4	1.34391	-20	2	0.618697	1	0	1	0	0	1	0	0
1106	9	8	7	6.5		mujer	67	18	3	6.10807	25	3	16	2	6.21971	22	19	2	5.79349	11	3	14	0	5.05185	11	3						-30	1	-0.111643	-20	2	0.314576	-20	2.5	1.05621	1	0	1	0	1	0	1	0
1107	5	5				hombre	86	2	2	1.75594	1	2.25	1	2	1.80798	1	5	2		1												-20	0	-0.0520405
1108	7.5	2.5	8.5	9	7.5	hombre	80	5	4	4.82041	40	2.25	1	0	2.73964	15	6	5	4.63892	29	0.375	9	6	5.63417	58	1.625	9	0	5.04064	24	1	10	5	2.08078	10	-1	0.181493	0	-1.5	-0.813754	0	1	0	0	0	1	0	0
1109	7	5.5	5.5	7	5	mujer	43	21	1	5.71997	22	1.75	15	2	4.94586	20	19	0	5.07009	19	1.625	21	0	5.52946	25	1.625	15	0	4.67751	24	1.375	30	1.5	0.774109	10	1.5	0.649881	0	0	0.190516	0	1	0	0	0	1	0	0
1110	5	6	5.5	6.5		hombre	74	1	3	3.36678	10	1.625	5	2	3.96999	10	1	1	3.68117	21	1.25	1	2	4.56635	42	2.125						0	-1	-0.603204	0	-0.5	-0.314382	-20	-1.5	-1.19956	0	1	0	0	0	1	0	0
1111	4.5	7	10	9	7.5	mujer	64	1	2	4.10625	49	1.375	3	4	4.47879	30	10	5	5.74808	29	2.5	3	9	5.04279	30	1.75	25	8	6.11497	20	2.25	-10	-2.5	-0.372532	-40	-5.5	-1.64183	-30	-4.5	-0.936532	0	1	0	0	0	1	0	0
1112	3.5	2.5	1.5	1.5	3	mujer	45	1	0	3.47474	35	1.125	0	0	3.39386	85	0	0	2.40379	31	1	0	0	2.66964	37	1	0	0	3.19522	64	1.25	10	1	0.0808878	30	2	1.07095	20	2	0.805101	1	0	1	0	0	1	0	0
1113	7	2	4	9	9	hombre	73	4	4	3.50223	6	0.625	0	3	2.08258	8	2	4	2.94957	8	0.25	12	14	5.63837	16	0.25	10	16	5.49669	10	1.375	30	5	1.41965	30	3	0.552663	-10	-2	-2.13614	0	1	0	0	0	1	0	0
1114	6.5	4	10.5	3.5	3.5	hombre	64	4	4	3.90146	13	0.5	3	2	3.32999	9	15	5	5.84182	23	0	1	1	2.94453	11	0	0	1	2.78864	24	0.125	0	2.5	0.571479	-30	-4	-1.94035	0	3	0.956938	1	0	1	0	1	0	1	0
1115	6.5	8				mujer	70	3	2	4.75598	46	1.25	7	1	4.99446	30																-10	-1.5	-0.238482
1116	5	5	5	5	4	hombre	71	23	0	3.39567	1	1.125	5	0	1.9622	1	2	2	1.75594	1	1.75	10	0	2.48088	1	2.375	6	0	3.25332	8	1.875	0	0	1.43347	10	0	1.63973	0	0	0.91479	1	0	1	0	0	1	0	0
1117	8.5					hombre	73	4	1	5.04429	54	2
1118	9.5	7	6	7	5	mujer	43	5	17	5.66246	31	0.25	5	22	4.92898	13	2	10	3.70101	8	0.5	6	8	4.5522	11	0	3	16	3.97138	12	0.75	20	2.5	0.73348	20	3.5	1.96145	10	2.5	1.11026	1	0	1	0	1	0	1	0
1119	4.5	2.5	3.5	4.5	4.5	mujer	73	0	2	3.85297	62	1.875	0	0	2.93446	36	0	0	3.27784	48	1.875	1	0	4.2127	82	2	0	2	3.78603	46	2.125	10	2	0.918511	0	1	0.575133	0	0	-0.35973	0	1	0	0	0	1	0	0
1120	2	3	5.5	5.5	4	hombre	58	0	0	2.32181	10	0.25	0	1	2.44561	8	2	1	3.31849	11	0.125	1	0	3.90074	35	0.625	0	0	2.94901	20	0.125	0	-1	-0.1238	10	-3.5	-0.996677	-10	-3.5	-1.57893	0	1	0	0	0	1	0	0
1121	5.5	8.5	7.5	7	4.5	mujer	66	1	2	4.28235	42	2	10	1	5.64438	41	5	1	4.99465	34	2.5	16	1	5.61084	30	2.625	6	1	4.09927	33	2.625	-20	-3	-1.36203	-20	-2	-0.712302	0	-1.5	-1.32849	0	1	0	0	0	1	0	0
1122	4.5	2.5	2.5	1	3.5	mujer	54	1	0	3.61511	19	2.125	0	0	2.65081	16	0	0	2.77111	19	0.625	0	0	2.07946	13	0.75	0	0	3.01726	18	0.5	20	2	0.964295	20	2	0.844	50	3.5	1.53564	2	0	0	1	1	0	1	0
1123		5	4			mujer	70	1			50	2.25	1	2	3.82971	22	2	3	3.5501	21	1.875											0			40
1124	5.5	6.5	7.5	7.5	8.5	hombre	69	0	3	3.90481	48	0.375	1	8	4.59571	56	1	11	5.01031	68	0.75	1	10	4.80573	54	0.375	2	9	5.24215	63	0.75	20	-1	-0.690891	10	-2	-1.1055	10	-2	-0.900912	0	1	0	0	0	1	0	0
1125	1	0	1	4	9.5	mujer	50	0	2	2.21651	11	0	0	0	1.93746	13	0	0	2.07946	13	0	0	0	3.04685	23	0	3	5	5.45609	60	0	0	1	0.279042	-10	0	0.137042	-50	-3	-0.830339	0	1	0	0	0	1	0	0
1201	6.5	3	5.5	3	3	mujer	43	9	1	4.69326	18	1.125	2	2	3.35337	12	4	2	4.20923	17	0.875	2	0	3.4426	24	0.125	2	0			1.25	20	3.5	1.33989	0	1	0.484031	20	3.5	1.25066	1	0	1	0	1	0	1	0
1202	6	5.5	7	5	6	mujer	40	5	3	3.41758	4	0.25	3	2	3.91718	17	11	3	4.16452	6	0.375	8	0	3.74953	8	0.875	21	1	4.04145	2	1	10	0.5	-0.499599	10	-1	-0.746938	0	1	-0.33195	0	1	0	0	0	1	0	0
1203	5	5.5	6	2.5	6	hombre	44	2	2	3.15217	6	0.625	3	2	4.28067	35	4	2	3.53959	8	0	1	0	2.59781	10	0	8	0	3.70453	5	0.5	20	-0.5	-1.1285	10	-1	-0.387418	20	2.5	0.554362	0	1	0	0	1	0	1	0
1204	9					mujer	67	12	11			1.5
1205	6.5	7	7	6	5.5	mujer	46	28	0	6.19625	20	1.75	18	0	5.73652	24	28	0	6.32388	24	0.875	18	0	5.16852	24	1.125	11	0	4.85115	48	1.75	0	-0.5	0.459738	0	-0.5	-0.127625	40	0.5	1.02774	0	1	0	0	0	1	0	0
1206	5	5	6	8.5	6.5	hombre	47	2	1	3.32002	9	1.375	2	1	2.75237	4	3	1	3.64001	9	1.375	7	1	5.06118	33	1.625	2	1	4.1145	28	0.25	0	0	0.567651	-10	-1	-0.319989	-10	-3.5	-1.74116	0	1	0	0	0	1	0	0
1207	6					hombre	73	0	1	3.92293	44	2.375
1208	4	7	3	2.5	5.5	hombre	52	1	1	3.14726	18	0.75	2	2	4.26475	16	2	0	2.68777	10	0.75	1	0	2.69117	21	0.75	2	1	3.4873	14	1.375	-60	-3	-1.11749	0	1	0.459491	20	1.5	0.456095	0	1	0	0	0	1	0	0
1209	0	0.5	0	0.5	3	hombre	66	0	0	0.485203	2	0	0	0	1.82053	11	0	0	0.911029	3	0	0	0	1.88143	12	0	0	0			0	-10	-0.5	-1.33532	-10	0	-0.425826	-10	-0.5	-1.39623	0	1	0	0	0	1	0	0
1210	7.5	9.5	7	5	7.5	hombre	45	10	1	4.79851	15	1.5	13	4	5.87884	22	6	1	4.54152	10	1.75	13	0	4.14812	9.3	1.75	10	0	4.90354	26	1	-20	-2	-1.08033	-30	0.5	0.256987	20	2.5	0.650392	1	0	1	0	1	0	1	0
1211	3.5	1.5	4.5	3.5	4.5	hombre	55	0	2	3.53426	59	0.125	0	0	2.7792	53	0	4	3.63629	54	0.125	0	0	3.39814	57	0	0	0	3.96614	57	0	20	2	0.755052	0	-1	-0.102033	-20	0	0.13612	0	1	0	0	0	1	0	0
1212	9	9		8	7	mujer	55	11	8	5.49044	21	1.125	6	5	5.01354	22	3	3			1.125	13	6			1.625	12	4			1.5	-10	0	0.476892	0			0	1						0	1	0	0
1213	8	8	7	5	6	mujer	67	7	5	4.13133	8	2.375	8	3	4.5327	10	8	3	3.89112	6	2.375	6	2	4.0895	10	2.375	18	3	4.50699	7	2.25	-20	0	-0.401374	0	1	0.240204	-10	3	0.0418253	0	1	0	0	1	0	1	0
1214	3.5	6.5	5	3.5	8	mujer	43	5	1	3.69746	18	1	13	5	4.84832	19	4	3			1.625	2	2	4.06836	50	1	8	2	5.25457	26	1	0	-3	-1.15086	-10	-1.5		0	0	-0.370897	0	1	0	0	0	1	0	0
1215	5	4	5	4	4	mujer	68	7	2	3.55783	6	0.875	6	0	3.87718	13	1	1	3.39125	17	1.875	4	0	3.56943	12	2.375	5	0	3.64072	11	1.875	-20	1	-0.319347	-10	0	0.166583	-20	1	-0.0116024	0	1	0	0	0	1	0	0
1216	6	4	4	5	3	mujer	80	5	4	3.77643	6	2.75	3	0	3.13556	8	2	2	3.294	9	2.625	7	0	2.96065	3	3	2	0	2.61419	6	2.875	0	2	0.640872	10	2	0.482433	0	1	0.81578	1	0	1	0	0	1	0	0
1217	7	4	7.5	8.5	5	mujer	67	25	4	5.97654	28	1.375	21	0	4.87197	22	12	4	5.66431	50	0.625	22	2	6.78936	35	1.875	2	1	3.80522	18	0.875	10	3	1.10457	-10	-0.5	0.31223	-70	-1.5	-0.812813	0	1	0	0	0	1	0	0
1218	7	8	7	7.5	6.5	hombre	46	5	1	4.19721	20	1.25	5	3	4.36628	19	7	3			0.875	4	1	4.27373	22	0.625	3	2	4.24101	27	0.875	0	-1	-0.169069	-10	0		-10	-0.5	-0.076519	0	1	0	0	0	1	0	0
1219	1	1	5.5	7	7.5	hombre	53	0	1	1.04903	3	0	0	0	1.94081	16	3	2	3.75445	11	1.5	3	3	4.18818	18	1.125	4	3	4.63047	41	2.625	0	0	-0.891783	-50	-4.5	-2.70543	-50	-6	-3.13915	0	1	0	0	0	1	0	0
1220	1.5	3	5	6.5	5.5	hombre	83	0	0	2.02343	12	1.75	3	0	2.93401	9	2	0	3.52557	8	2.5	3	1	4.02106	19	2.75	2	0	3.90627	38	2.75	-10	-1.5	-0.910571	-70	-3.5	-1.50213	-30	-5	-1.99762	0	1	0	0	0	1	0	0
1221	6	5	6.5	5	7.5	hombre	66	3	3	2.65013	2	0.25	7	1			4	1	3.81534	14	0.125	4	1	3.22206	9	0	5	2	4.52361	12	0.375	20	1		10	-0.5	-1.16521	30	1	-0.571931	0	1	0	0	0	1	0	0
1222	8	5	6.5	7	6.5	mujer	51	6	5	4.58925	12	2.625	3	2	3.87139	13	14	2	5.00012	16	2.5	10	3	4.84558	22	2.625	25	2	5.57699	20	2.375	10	3	0.717855	20	1.5	-0.410872	30	1	-0.256331	0	1	0	0	0	1	0	0
1223	3	5	3	7	7	mujer	37	0	1	1.81841	4	0.125	12	4	3.7685	5	0	0	2.44961	8	0.5	8	3	4.3907	10	0.875	4	4	3.92823	6	1.25	30	-2	-1.9501	-30	0	-0.631203	-10	-4	-2.5723	0	1	0	0	0	1	0	0
1224	2	3	1.5	4	8.5	hombre	70	0	2	1.30718	2	0.125	0	3	1.68	3	0	2	2.38532	14	0.375	0	2	2.71779	10	0.25	3	3	4.61265	22	0.125	0	-1	-0.37282	20	0.5	-1.07814	-20	-2	-1.41061	0	1	0	0	0	1	0	0
1225	2	1	2.5	1.5	4	hombre	54	0	0	2.26725	17	0.125	0	0	2.02326	18	0	0	2.64111	29	0	0	0	1.25441	4	0	0	0	2.81453	11	0	20	1	0.243989	0	-0.5	-0.373858	0	0.5	1.01284	1	0	1	0	0	1	0	0
1301	8	6	8.5	7.5	7.5	mujer	69	22	8	5.88223	15	1.125	11	2	4.85892	15	11	4	5.51295	37	1.625	9	3	4.58031	14	1.375	15	3	5.31886	20	1.75	-10	2	1.0233	0	-0.5	0.369275	0	0.5	1.30191	1	0	1	0	0	1	0	0
1302	10	10	11	12	10.5	mujer	53	7	13	5.83925	65	2.625	13	12	6.19513	65	13	12	6.43467	61	3	13	12	7.11204	107	3	13	12	6.19816	29	3	10	0	-0.355882	-10	-1	-0.595423	-30	-2	-1.27279	0	1	0	0	0	1	0	0
1303	9	12	10	6	5.5	mujer	72	11	7	4.50573	5	1	24	18	7.86865	67	15	7	5.92541	22	2	6	3	4.10322	11	1.75	5	2	3.34278	5	1.25	-15	-3	-3.36293	-5	-1	-1.41968	15	3	0.402512	0	1	0	0	1	0	1	0
1304	5	5	9	12		hombre	72	2	2	3.18908	7	0.875	2	2	2.86835	4	3	1	4.73269	35	2.625	13	7	6.97203	81							-5	0	0.320731	-25	-4	-1.54362	-35	-7	-3.78296	0	1	0	0	0	1	0	0
1305	12	10	8.5	7.5	10	mujer	77	19	18	7.94285	127	2.625	4	12	5.90152	84	5	4	4.71274	28	2.25	3	3	4.93414	64	1.25	7	8	6.11907	108	2	15	2	2.04133	25	3.5	3.23011	25	4.5	3.00871	1	0	1	0	1	0	1	0
1306	6	8	4	4.5	4	mujer	64	0	6	3.60552	26	0.375	0	3	3.78453	33	0	1	3.24321	25	0.875	0	2	3.53199	32	1	1	1	3.39734	14	0.875	-15	-2	-0.179005	-5	2	0.362312	-5	1.5	0.07353	0	1	0	0	0	1	0	0
1307	10	10	10	4	5	mujer	56	2	10	5.49906	77	0.625	2	5	4.99135	54	2	5	5.31975	78	1.5	0	0	3.31499	62	1	2	2	4.70713	83	1.75	0	0	0.507714	-5	0	0.179307	25	6	2.18407	1	0	1	0	2	0	0	1
1308	10.5	4	1.5	3	8	mujer	69	9	5	5.46365	33	1.625	0	4	3.21064	24	0	0	2.17964	15	1.75	0	1	2.84467	26	2.125	6	4	4.90351	31	1.75	20	6.5	2.25302	30	9	3.28402	30	7.5	2.61899	2	0	0	1	2	0	0	1
1309	10	12				mujer	64	8	6	5.24115	42	2.875	8	6	6.32785	65																-55	-2	-1.0867
1310	11	10.5	7.5	8	7.5	mujer	56	15	6	6.46767	70	2.375	14	5	5.76422	31	6	3	5.37182	55	2.625	4	3	4.59899	32	2.875	5	1	4.54775	33	2.625	0	0.5	0.703456	-5	3.5	1.09585	5	3	1.86868	1	0	1	0	1	0	1	0
1311	9.5					mujer	80	3	7	5.29431	33	3
1312	6	3	5	2	2	mujer	65	7	3	2.8068	2	2	6	0	3.05195	6	11	0	4.10537	9	2	0	0	2.24806	9	2.625	0	0	2.38853	11	2.375	-5	3	-0.245148	-25	1	-1.29857	-25	4	0.558741	0	1	0	0	1	0	1	0
1313		4.5	6	3.5	6	hombre	72	11	10		33	2	0	4	2.94853	11	0	2	3.50119	25	1.625	0	0	3.13602	32	1.875	1	0	4.07684	30	2.375
1314	11	10.5	10	10	11	mujer	72	11	9	6.20235	60	1.625	19	11	6.68869	46	13	12	6.2267	37	1.75	12	8	6.10652	45	2.375	23	8	6.96037	35	2.875	0	0.5	-0.486336	-5	1	-0.0243487	-5	1	0.0958309	0	1	0	0	0	1	0	0
1315	5	7	7.5	5.5	7.5	mujer	63	1	5	3.29063	11	1.75	2	4	4.18721	17	4	7	4.63192	19	2.625	0	5	3.13491	16	2.375	0	5	3.41556	13	2.75	-30	-2	-0.896583	-20	-2.5	-1.34129	-10	-0.5	0.155715	0	1	0	0	0	1	0	0
1316		7.5	5.5	7	5.5	mujer	78	4	7		38	1.5	1	9	3.90546	13	0	4	3.40117	21	2.125	0	4	3.67379	31	2.375	0	4	3.69602	32	2.25
1317	10	11	10	10.5	8	mujer	67	7	11	5.61394	26	2.125	25	14	7.42371	60	25	11	7.37141	66	2.75	28	12	7.62707	71	3	2	8	4.40513	25	2.75	15	-1	-1.80976	15	0	-1.75747	15	-0.5	-2.01312	0	1	0	0	0	1	0	0
1318	8.5	4.5	3	3.5	7	mujer	64	16	5	5.51691	16	3	0	4	3.36701	20	1	2	2.91851	11	3	1	0	2.86743	12	3	23	3	5.2767	9	2.75	0	4	2.1499	30	5.5	2.5984	10	5	2.64948	2	0	0	1	2	0	0	1
1319	12	9	11	6	7	hombre	72	7	11	6.06741	55	2.25	1	7	5.1838	62	4	4	5.36214	57	2.75	0	2	3.94829	58	2.75	0	3			2.75	-10	3	0.883605	0	1	0.705273	10	6	2.11912	1	0	1	0	1	0	1	0
1320	7.5	11	9.5	7	5.5	mujer	67	2	15	5.81834	112	2.375	11	12	6.58695	78	6	5	5.41765	48	2.125	2	2	4.83205	81	1.25	0	1	4.02099	62	1.875	-5	-3.5	-0.76861	-5	-2	0.40069	5	0.5	0.98629	1	0	1	0	0	1	0	0
1321	11	10	8.5			mujer	67	11	14	6.16128	38	2.375	7	9	5.33888	18	8	8	5.25938	41	2.75											-20	1	0.822403	30	2.5	0.901905
1322	10	11	10.5	11	7.5	mujer	55	5	9	5.26806	36	2.25	5	9	5.76194	56	9	5	5.91647	42	2.625	10	6	5.56195	25	2.625	2	4	4.58497	20	2.75	-13	-1	-0.493883	-23	-0.5	-0.648407	-13	-1	-0.293885	0	1	0	0	0	1	0	0
1323	0	0	0	0.5	0.5	mujer	32	0	0	1.67853	11	0	0	0	1.53806	9	0	0	1.84734	14	0	0	0	1.98325	17	0	0	0	1.98325	17	0	0	0	0.140469	0	0	-0.168813	0	-0.5	-0.304723	0	1	0	0	0	1	0	0
1324	11	12	9.5	7.5	10	mujer	42	13	6	5.74142	34	1	12	8	6.8282	114	8	3	5.04068	31	1	6	3	4.73024	33	1	6	3	5.38874	46	1.875	-15	-1	-1.08678	0	1.5	0.700734	10	3.5	1.01117	1	0	1	0	1	0	1	0
1325	6					mujer	82	2	0	3.94061	46	3
1326	8.5	9	9.5	7.5	8	mujer	58	10	7	5.10295	18	0.125	7	8	5.11475	21	8	6	5.26044	26	1.375	4	4	4.52117	21	0.75	4	3	4.78952	28	0.75	-10	-0.5	-0.0117998	-10	-1	-0.157497	-10	1	0.58178	0	1	0	0	0	1	0	0
1327	6	7	3.5			hombre	56	7	4	4.07943	10	1	2	0	4.04001	46	0	0	2.87373	22	1.875											-10	-1	0.0394216	-20	2.5	1.2057
1328	11	9	9	4	3	mujer	64	10	10	5.7701	31	1.875	12	6	5.46692	21	7	6	4.67629	16	2.625	1	3	3.17631	14	1.875	1	1	2.62814	7	1.875	0	2	0.303185	10	2	1.09381	30	7	2.59379	2	0	0	1	2	0	0	1
1329	7	7	9	4.5	4	mujer	57	2	3	4.06957	24	0.625	2	4	4.3235	28	6	4	4.98846	35	0.625	0	3	3.14999	20	0.125	0	4	3.02364	15	0.25	-5	0	-0.253931	0	-2	-0.918886	0	2.5	0.919585	1	0	1	0	1	0	1	0
1330	11	2	2	2.5	4.5	mujer	63	15	6	5.98247	35	1.75	0	1	2.44543	12	0	0	2.10606	9	1.5	0	0	2.62911	19	2	3	0	3.77696	20	2.375	15	9	3.53704	5	9	3.87641	5	8.5	3.35336	2	0	0	1	2	0	0	1
1331	4.5	4.5	5.5	5	6.5	hombre	55	0	8	2.87142	13	1.25	0	8	2.98821	17	0	6	2.99312	18	1.75	0	5	2.36571	8	1.75	0	4	4.06246	36	1.625	5	0	-0.116785	0	-1	-0.121693	0	-0.5	0.505716	0	1	0	0	0	1	0	0
1332	5.5	9	7	7	10.5	mujer	57	2	22	4.37862	14	1.75	18	20	6.30729	25	5	17	4.77013	13	1.75	4	16	3.77841	4	1.875	16	13	6.61002	36	2.25	0	-3.5	-1.92867	-10	-1.5	-0.391516	-10	-1.5	0.60021	1	0	1	0	0	1	0	0
1333	9	5.5	4.5	5	5	mujer	53	3	19	4.81955	19	1.125	0	11	3.41499	14	0	9	3.11334	14	0.5	0	8	2.97177	10	1.25	0	8	3.18049	11	1.125	-5	3.5	1.40455	10	4.5	1.70621	0	4	1.84778	2	0	0	1	1	0	1	0
1401	4	7.5	7			mujer	56	0	10			0.625	2	10	4.91504	37	0	4	3.90074	35	1.125											-20	-3.5		-30	-3
1402	2					mujer	78	0	0	2.49911	29	1.375	1	0		13
1403	4	4	0.5	1	2.5	mujer	47	2	1	3.53559	15	0.625	3	2	3.53136	12	0	0	2.08281	16	0	0	0	2.42267	26	0	0	0	2.83031	38	0	10	0	0.00423169	30	3.5	1.45278	30	3	1.11293	1	0	1	0	1	0	1	0
1404	6.5	6.5	6.5	12	5.5	hombre	64	4	1	4.00564	15	0.5	8	3	4.23433	12	3	2	4.2146	26	0.625	7	6	5.37659	29	0.625	0	0	3.29956	33	0.875	20	0	-0.228693	10	0	-0.208961	-10	-5.5	-1.37095	0	1	0	0	0	1	0	0
1405	6	2	5	2	5	mujer	83	3	0	4.38662	26	3	0	0	2.52301	20	1	0	3.55067	26	2.375	1	0	2.72526	18	2.625	3	0	3.57558	15	2.625	50	4	1.8636	30	1	0.835949	70	4	1.66136	2	0	0	1	1	0	1	0
1406	11	8	8	10	6.5	mujer	54	3	11	5.73448	71	0.75	4	10	5.19731	52	2	3	4.84121	59	1.25	3	4	5.35408	57	1.125	1	3	4.36525	51	1.25	30	3	0.537171	10	3	0.89327	-10	1	0.380395	0	1	0	0	0	1	0	0
1407	9.5	7	8	3	6	mujer	42	5	4	5.49399	31	2.5	4	1	4.59711	19	12	1	5.06106	21	2.375	0	0	2.71002	32	2.5	3	2	3.9306	26	2.625	10	2.5	0.896882	40	1.5	0.432926	70	6.5	2.78397	2	0	0	1	2	0	0	1
1408						mujer	96	5	1		17	0.875	3	0		30										2.875					3
1409	9.5		7.5			mujer	81	10	10	5.12012	10	2.5	3	1		9	3	1	4.30506	19	2.75				15	2.875									-10	2	0.815067
1410	8.5	2			9.5	mujer	64	7	8	4.45339	10	1.5	0	0													11	10	5.25156	16	2.125	10	6.5
1411		5	1	5.5	6	hombre	55	0			1	0.25	0	6	2.22426	4	0	0	0.426	1	0	0	6	2.64991	9	0	0	18	3.49555	8	0.5	-10			0			0
1412	7	7	6	6.5	9.5	mujer	78	9	4	4.84563	15	0.75	9	2	4.72344	13	3	2	4.30057	24	0.75	12	2	5.12834	36	0.875	7	5	5.30646	35	1	-10	0	0.12219	0	1	0.545069	30	0.5	-0.282705	0	1	0	0	0	1	0	0
1413	2	5.5	4.5	4.5	3.5	mujer	72	0	0	2.32181	10	1.625	3	0	3.70321	18	0	0	3.25631	38	1.75	1	0	3.44964	15	2.375	0	0	2.97725	17	2	0	-3.5	-1.3814	0	-2.5	-0.934501	-20	-2.5	-1.12783	0	1	0	0	0	1	0	0
1414	10		6			mujer	80	10	5	5.27223	18	1	2	4			5	1	4.49541	25	1.875											10			10	4	0.776824
1415						mujer	78	5	0		18	2.25	0	2		30
1416	11.5	10.5	10.5	9	8	hombre	83	17	15	7.07569	38	1.375	11	8	5.91237	47	8	7	5.52347	35	1.5	12	3	5.7838	44	1.375	18	3			1.5	40	1	1.16331	30	1	1.55221	30	2.5	1.29188	1	0	1	0	0	1	0	0
1417	6	6.5				mujer	77	3	4	3.63601	9	0.5	1	1	3.96517	21																-30	-0.5	-0.32916
1418	7	7				mujer	76	1	5			0.5	2	1	4.36418	40																-10	0
1419	11	11.5	8.5	7.5	9	hombre	57	7	11	5.42583	33	2.625	25	12	7.0695	33	6	4	4.64173	32	2	6	0	4.48551	31	1.125	9	3	5.15564	26	1.5	-20	-0.5	-1.64367	20	2.5	0.784101	-10	3.5	0.940326	1	0	1	0	1	0	1	0
1420						mujer	89				18	3				9					2.875				30	3					3
1421	5					mujer	58	2	0	3.75517	25	0
1422	8	4	3	3	6	mujer	47	2	3	4.27095	32	1.25	2	3	3.4984	13	0	3	2.65041	12	0.5	0	1	2.83734	14	0.875	2	3	3.86837	12	0.75	10	4	0.772551	10	5	1.62054	-10	5	1.43361	2	0	0	1	2	0	0	1
1423	5	6		4.5	5.5	mujer	70	2	2	4.01773	31	1.125	3	1			6	2		47	1.125	1	1	3.65164	37	1.25	5	0	4.32866	36	1.25	-20	-1					10	0.5	0.366088	0	1	0	0	0	1	0	0
1424	2	0	0	0	8	hombre	49	0	0	0.568	1	0	0	0	0.485203	2	0	0	0	1	0	0	0	0	1	0	4	3	2.74097	1	0	40	2	0.082797	40	2	0.568	40	2	0.568	0	1	0	0	0	1	0	0
1425	3	2	1.5	4.5	2.5	hombre	52	0	3	2.36658	8	0	0	1	1.96006	9	0	0	1.73961	8	0	1	2	3.46144	13	0	0	1	2.38453	11	0	20	1	0.406526	10	1.5	0.626974	-20	-1.5	-1.09486	0	1	0	0	0	1	0	0
1501	8	10				mujer	51	4	3	5.70312	140	0.875	5	8	5.58447	38																-25	-2	0.118656
1502	7		6.5			mujer	87	7	2	4.56826	18	1	4	1		20	3	0	4.37911	21	1.125	1	1			2									-43	0.5	0.189147	-3
1503	0.5	3	0.5	0	5.5	mujer	43	0	0	1.94081	16	0	4	1	3.38934	14	0	0	1.67853	11	0	0	0	1.25423	6	0	4	2	4.24754	33	0.125	-10	-2.5	-1.44853	0	0	0.262285	0	0.5	0.686581	1	0	1	0	0	1	0	0
1504	9	8	7	8	9	hombre	41	0	20	5.30676	66	0	1	9	4.85751	76	0	21	4.44754	50	0.625	3	4	4.19479	30		2	2	4.65648	28	2.125	49	1	0.449243	49	2	0.859219	59	1	1.11197	1	0	1	0	0	1	0	0
1505	6.5	7	4		6.5	mujer	72	11	6	4.1183	7	0.875	9	4	4.64925	17	5	2	3.92152	14	1.25						9	0	4.79925	17	1.5	-15	-0.5	-0.530945	-15	2.5	0.196786
1506	12	9	7	5	6.5	mujer	81	9	7	6.15323	50	0.125	4	6	5.02432	36	4	5	4.45259	39	0	1	2	3.76282	30	0.25	1	1	4.45037	42	0.75	20	3	1.12891	60	5	1.70063	40	7	2.39041	1	0	1	0	2	0	0	1
1507	5					hombre	46	1	1	3.06464	24	0
1508	4	7	3	2.5		hombre	71	0	2	2.81865	26	0.25	0	5	3.13474	24	0	0	2.52284	30	0	0	1	2.03381	10	0.125						-10	-3	-0.316089	0	1	0.295809	0	1.5	0.784838	1	0	1	0	0	1	0	0
1509	7.5	10	3	3	4	mujer	48	3	3	4.26657	37	0.5	4	13	5.70267	81	1	1	3.22084	30	0.25	0	0	2.71002	32	0.625	0	0	3.49311	29	0	-15	-2.5	-1.4361	20	4.5	1.04573	0	4.5	1.55655	2	0	0	1	2	0	0	1
1510	10	5.5	8	8	7	mujer	65	13	5	5.68775	28	1.875	3	3	3.41745	11	10	8	4.95805	25	1.875	21	8	5.52381	8	1.875	5	3	4.47061	12	2	30	4.5	2.2703	40	2	0.729702	0	2	0.16394	0	1	0	0	0	1	0	0
1511	6	5	6	7	8	mujer	38	3	5	2.02205	1	0.875	1	3	1.54197	1	3	6	3.05221	4	0.875	7	7	3.47684	4	0.375	3	7	3.53316	4	0.375	-5	1	0.480073	0	0	-1.03016	10	-1	-1.45479	0	1	0	0	0	1	0	0
1512	11	9	9			mujer	84	14	3	6.29858	49	1.625	4	3	5.21517	63	5	3	5.29884	72	2.75					2.375				115		20	2	1.08341	30	2	0.999738	30
1513	12	7.5	11			mujer	71	7	5	5.57017	34	1.25	4	2	4.8082	40	10	6	5.99687	57	2.5	3	3		118	0.75						20	4.5	0.761977	20	1	-0.426696
1514	7.5		8			hombre	79	4	2	4.70785	52	0.25	0	0			3	1	5.29717	64	0.125														-50	-0.5	-0.589316
1515	9					mujer	80	3	5	4.97071	45	1.625																				50
1516	5	5				mujer	69	4	2	3.88279	16	0.875	1	1	3.42973	22																0	0	0.453062
1517	11		11	9	8	mujer	60	9	7	6.0198	62	2.75				45	12	15	6.71821	71	1.875	5	3	5.25231	55	2.125	2	3	4.73921	51	1.375				0	0	-0.698404	0	2	0.767499	0	1	0	0	0	1	0	0
1518	8	11	9	8.5	5.5	hombre	68	4	2	4.07491	11	0.875	6	5	5.06492	29	7	2	5.05605	34	1.625	10	1	4.78414	18	1.625	2	0	3.76375	31	2.5	12.0001	-3	-0.990013	12.0001	-1	-0.981145	12.0001	-0.5	-0.709228	0	1	0	0	0	1	0	0
1519	9.5	7	6			hombre	77	7	5	4.75836	24	1.625	3	0	4.24444	39	0	2	3.12771	22	1.75											-20	2.5	0.513916	-10	3.5	1.63065
1520	6.5		10	9.5	10.5	hombre	41	9	4	4.13581	10	0.875	22	26			3	3	4.85271	31	2.25	14	10	5.30258	10	1.625	8	5	5.17323	25	1.125	-40			-50	-3.5	-0.716904	-30	-3	-1.16677	0	1	0	0	0	1	0	0
1521	3		4	5	9	hombre	60	0	0			0.125	0	0			0	0	2.79246	36	0	0	1	3.78229	54	0	3	3	4.95721	54	0.625	-20			-20	-1		-50	-2						0	1	0	0
1522	10	8	10	6		mujer	67	7	4	5.27428	45	1.625	3	4	4.46476	16	5	7	5.6107	78	2.125	1	1	3.71373	22	2.25	12	7		60	2.625	-30	2	0.809524	0	0	-0.33642	-10	4	1.56055	1	0	1	0	1	0	1	0
1523	7	7	11		7	mujer	57	3	1	4.12521	18	1.5	4	4	4.35921	25	9	7	5.80656	56	1.75	12	5		46	2	4	2	4.53307	27	1.625	30	0	-0.234004	20	-4	-1.68135
1524	6	9	4		6.5	mujer	68	6	2	4.752	58	0.75	3	2	5.3104	65	0	0	2.83031	38	0.375						1	1	4.64066	45	0.625	-62.0001	-3	-0.558397	-10	2	1.92169
1525	8	7	5	4.5	4	mujer	26	2	6	4.34403	40	0.5	1	2	4.45827	54	2	2	4.1224	36	0.5	2	1	3.92397	32	0.125	0	0	3.04987	52	1.375	-30	1	-0.114236	-10	3	0.22163	-10	3.5	0.420058	0	1	0	0	1	0	1	0
1701	5.5	3	5	3	0	mujer	37	2	4	3.53177	10	0.875	2	1	3.03602	9	2	0	3.66551	33	1.25	0	0	2.30743	12	1.25	0	0	0.970406	4	1.125	10	2.5	0.495753	10	0.5	-0.133746	0	2.5	1.22433	2	0	0	1	1	0	1	0
1702	3	3.5		10	8	hombre	32	2	0	2.82977	10	0.25	1	0	2.92681	16						16	5	6.32838	51	1.5	6	2	4.46686	21	0.875	0	-0.5	-0.097043				-20	-7	-3.49861	0	1	0	0	0	1	0	0
1703	1.5	3	1.5	3.5	5	hombre	78	0	0	2.17964	15	0.75	1	0	2.78146	13	0	0	1.82206	9	1.625	2	0	2.75602	9	1.375	2	0	3.46619	6	1.5	-10	-1.5	-0.60183	0	0	0.357578	-10	-2	-0.576382	0	1	0	0	0	1	0	0
1704	3	3	2	3	5	mujer	53	3	0	2.93401	9	1.125	2	0	2.74457	8	0	0	2.55734	14	1.25	1	0	3.16564	15	0.5	7	0	3.78906	12	0.875	-5	0	0.189437	-20	1	0.376666	-20	0	-0.231629	0	1	0	0	0	1	0	0
1705	3.5	4	6	6.5	4.5	mujer	44	0	0	2.64111	29	0.25	0	0	2.90037	42	2	1	3.8836	37	0.75	3	1	3.87079	23	0.5	2	0	3.68641	34	0.5	0	-0.5	-0.259262	0	-2.5	-1.2425	-10	-3	-1.22969	0	1	0	0	0	1	0	0
1706	7	4.5	7.5	6.5	7	mujer	68	10	4	5.13771	30	1	4	0	4.12822	40	14	1	5.5672	52	0.875	6	2	4.98463	44	0.375	8	0	4.95876	30	0.5	0	2.5	1.0095	0	-0.5	-0.429485	-10	0.5	0.153087	0	1	0	0	0	1	0	0
1707	5	5	4	4	5	mujer	65	3	1	3.42976	10	0.125	7	0	3.87015	11	5	1	3.63672	11	1.625	5	0	3.64072	11	1.75	3	0	3.36001	9	2.25	-10	0	-0.440389	10	1	-0.206967	-10	1	-0.210967	0	1	0	0	0	1	0	0
1708	5.5	5.5	8			mujer	66	3	0	4.1484	34	3	3	0	4.32888	44	3	0	4.7164	34												0	0	-0.18048	-40	-2.5	-0.568
1709	6.5	1	11	3.5	6.5	hombre	68	4	3	3.80731	14	1.5	0	0	1.93746	13	6	3	4.93333	24	2.125	0	0	2.55717	21	1.5	11	0	5.26241	47	1.75	15	5.5	1.86985	-35	-4.5	-1.12601	-5	3	1.25015	2	0	0	1	1	0	1	0
1710	10					mujer	74	26	18	7.42896	84	2.625
1711	4	3.5	9	6	3	mujer	69	4	0	3.50853	11	1.25	6	0	3.33424	11	18	0	5.81743	33	2.125	5	1	4.12363	12	2.25	28	0	4.5013	9	2.875	30	0.5	0.174286	-20	-5	-2.30891	-10	-2	-0.615106	0	1	0	0	0	1	0	0
1712	12					mujer	43	16	14	6.9306	44	2.625
1713	6					mujer	46	2	0	4.00889	44	0.5
1714	2	7	5	6	7	hombre	97	0	0	2.32181	10	1.25	4	0	4.31874	35	0	0	3.73242	50	1.375	2	0	4.16662	45	1.875	2	0	4.0248	30	1.875	0	-5	-1.99693	-20	-3	-1.41061	0	-4	-1.84481	0	1	0	0	0	1	0	0
1715	3					hombre	78	0	0	2.22146	13	0.5	0	0																		-10
1716	6.5	4.5	3.5	10.5	3.5	mujer	78	3	2	4.27077	23	0.75	1	0	4.12428	59	0	0	2.92511	29	0.75	8	7	5.47495	40	0.875	0	0	3.61019	63	1.375	0	2	0.146498	10	3	1.34567	10	-4	-1.20417	0	1	0	0	0	1	0	0
1717	4	5	3.5	6	4.5	mujer	69	2	0	3.48521	17	1	2	1	3.73697	20	4	0	3.44164	15	1.375	4	0	3.95525	17	1.875	4	0	3.29964	15	1.5	10	-1	-0.251763	20	0.5	0.0435739	-10	-2	-0.47004	0	1	0	0	0	1	0	0
1718	4.5	3	7.5	4	4.5	hombre	54	1	1	2.59123	6	0	1	2	2.69559	8	6	2	4.50095	18	0.375	1	0	3.47684	43	0	0	0	2.60581	10	0	15	1.5	-0.104357	-15	-3	-1.90972	15	0.5	-0.885608	0	1	0	0	0	1	0	0
1719	7	7.5	5	10.5	10	mujer	76	3	3	3.87009	21	0.875	8	5	4.55513	19	4	0	3.77081	16	1.375	6	6	5.44678	25	1.625	7	6	5.42873	17	0.875	0	-0.5	-0.685037	-30	2	0.0992763	-60	-3.5	-1.5767	0	1	0	0	0	1	0	0
1720	6.5	4.5				mujer	63	3	3	4.10573	16	0.5	2	0	3.90575	31																0	2	0.199984
1721	7.5	7.5	7.5	7.5		mujer	40	12	12	5.01437	11	1.125	2	9	4.66359	15	3	6	4.10507	18	0.375	2	6	4.06908	18	0.5						-50	0	0.350777	0	0	0.909306	-10	0	0.945295	1	0	1	0	0	1	0	0
1722	8	7	10	7.5	8	mujer	64	6	0	5.07799	59	2.25	12	2	5.75554	72	28	5	7.41738	86	2.25	28	0	6.37355	58	2.25	28	0	6.62688	37	2.75	30	1	-0.677552	10	-2	-2.33939	20	0.5	-1.29556	0	1	0	0	0	1	0	0
1723	10					mujer	64	26	23	7.3627	50	2.125
1724	5.5	2	3.5			mujer	69	2	8	3.54798	9	1.75	2	0	2.81539	12	4	0	3.46511	19	1.625											10	3.5	0.732582	10	2	0.0828693
1725	1.5	4.5	1.5	2.5	3	hombre	49	0	0	2.07946	13	0.5	0	12	2.99338	12	0	0	2.07946	13	0.625	0	0	2.79246	36	0.125	0	0	2.67406	9	0.375	0	-3	-0.913919	0	0	0	0	-1	-0.712999	0	1	0	0	0	1	0	0
1801	5	4	3		6	mujer	61	2	0	4.16697	20	0	0	0	3.10605	46	0	0	2.56802	32	0.375	0	0			0	0	0	3.7732	53	0	60	1	1.06092	80	2	1.59896	70
1802	7	3	7.5	8		mujer	74	2	8	3.79806	7	0.875	0	0	2.73326	18	12	2	5.0084	11	1.375	17	7	5.37156	10	1						10	4	1.0648	-10	-0.5	-1.21035	10	-1	-1.5735	0	1	0	0	0	1	0	0
1803	4					hombre	79	0	1	2.72961	8	0.625				8																10
1804	9	9	4			mujer	69	12	7	5.41397	18	2.125	9	4	5.24581	16	2	0	3.56307	19	1.625											-25	0	0.168156	0	5	1.8509
1805	8	4	1	3	3	hombre	40	1	1	4.48464	24	0.125	1	0	2.92346	13	0	0	1.88143	12	0.25	0	0	2.22481	16	0.125	0	0	2.74781	10	0	60	4	1.56117	90	7	2.6032	80	5	2.25983	2	0	0	1	2	0	0	1
1806		3.5	6	6		mujer	62	0	1			0	0	0	2.66484	30	0	4	3.46485	23	0	0	3	3.90311	88	0						70			40			70
1807	12	7	11		10.5	mujer	75	9	7	5.8373	39	1.125	12	0	4.73236	36	14	6	6.14012	44	1.25	5	9			1.125	18	14	6.94519	37	0.375	40	5	1.10494	10	1	-0.302814	0
1808	6	5.5	1			hombre	65	0	3	3.27444	13	0.75	1	0	2.98714	7	0	0	0.769203	2	0.625											-5	0.5	0.287302	50	5	2.50524
1809	7		5			mujer	51	16	17	5.27608	8	2.375	12	2			2	0	3.62175	31	1.75											10			0	2	1.65433
1810		6.5				mujer	58	7	9			1.625	3	3	3.54936	12	2				1.75											25			40
1811		8	8		7	mujer	68	7	7			1.5	3	1	4.55945	41	8	3	4.5327	10	1.875	4	5			0.875	2	0	4.40233	42	0.75	0			-10			30
1812	6	6.5	3.5	2.5		mujer	73	2	1	3.98507	19	0.625	2	0	3.9055	28	0	0	2.87509	27	1.25	0	0	3.00822	40	0.5						5	-0.5	0.0795641	20	2.5	1.10998	30	3.5	0.976851	1	0	1	0	1	0	1	0
1813	9	8	8		5.5	mujer	55	12	15	5.91397	15	1.75	16	4	5.53343	12	16	8	5.27849	11	2.125	9	14			2.375	4	0	4.17511	19	2	0	1	0.380533	30	1	0.635481	20
1814	9	2	3			mujer	53	3	2	4.86686	44	0.625	0	0	2.33685	23	0	0	2.69934	14	0											50	7	2.53001	0	6	2.16752
1815	11	3.5	4	1	5	hombre	66	10	10	5.47753	25	0.75	0	0	2.52301	20	1	0	3.74266	77	0.25	0	0	2.03781	10	0.25	1	0	3.63681	16	0	10	7.5	2.95451	30	7	1.73486	10	10	3.43972	2	0	0	1	2	0	0	1
1816	4	4		1	3	mujer	44	1	0	2.66623	6	0	1	0	2.73723	6	0	0			0	0	0	1.96406	9	0	0	0	2.26261	5	0	-5	0	-0.0710001	30			30	3	0.702174	1	0	1	0	1	0	1	0
1817	8	9	4			mujer	67	5	7	4.64382	16	1.625	6	3	4.98185	21	1	0	3.11717	21	2	0	6			2.625	2	3			2.5	-20	-1	-0.338033	20	4	1.52665	0
1818	5	3	2	5		mujer	63	4	1	3.36423	6	0.75	1	0	2.72561	8	0	0	2.32181	10	1.375	4	1			1.375	7	2			1.125	0	2	0.638623	0	3	1.04242	0	0						0	1	0	0
1819		7.5	4	4	7	mujer	79	5	4			0.375	3	2	4.62224	38	0	4	3.05911	29	0.375	0	2	2.87483	23	0	3	0	4.18859	24	0.75	30			70			60
1820	7	7	5	5		mujer	63	1	3	4.34623	18	0.75	2	1	4.33913	21	0	2	3.83907	27	0.875	0	4	3.24831	38	0.75						10	0	0.00710917	10	2	0.507169	80	2	1.09792	1	0	1	0	0	1	0	0
1821	3	3	4	1	3	mujer	36	0	1	2.35214	7	0.125	1	2	3.06051	11	3	0	2.99356	8	0	0	0	1.96253	11	0.125	0	0	2.73343	12	0	20	0	-0.708369	10	-1	-0.64142	30	2	0.38961	0	1	0	0	0	1	0	0
1822		0	3	5	8	hombre	28	11	11		31	0.375	0	0	1.53806	9	0	0	2.34511	19	0	1	1	3.18511	19	0	3	0	4.23711	21	0
1823	7	4	3	4	6	mujer	67	6	6	4.47291	14	2	1	0	2.77414	7	3	1	3.00376	10	2.125	0	3	2.44921	6	2.25	3	1	3.35618	6	2	-20	3	1.69877	30	4	1.46915	-10	3	2.02371	2	0	0	1	1	0	1	0
1824	11	2	5	2.5	5	mujer	56	7	6	5.68261	55	2.5	0	0	2.56449	39	1	0	3.79301	20	2.125	0	0	2.54579	31	1.625	0	0	3.46854	28	0.875	50	9	3.11812	-30	6	1.8896	40	8.5	3.13682	2	0	0	1	2	0	0	1
1825	2	1	4	2	5	mujer	56	0	0	1.96423	6	0.5	0	0	1.68023	6	2	0	3.0061	7	1.375	0	0	2.32181	10	1.625	0	4	2.86761	8	1.25	20	1	0.284	-10	-2	-1.04186	0	0	-0.357578	0	1	0	0	0	1	0	0
1901	9.5	8.5	3	7	3	mujer	61	1	8	4.62663	26	3	4	2	4.76319	25	0	0	3.09066	45	2	3	2	4.7558	69	1.625	0	0	2.69934	14	1.375	0	1	-0.136566	40	6.5	1.53596	40	2.5	-0.129176	0	1	0	0	1	0	1	0
1902	9.5	9	5	5.5		mujer	61	23	14	6.32476	12	1.625	7	2	4.99545	23	6	1	4.10097	18	1.125	2	2	3.69675	16	0.625						-5	0.5	1.32932	30	4.5	2.22379	20	4	2.62801	1	0	1	0	1	0	1	0
1903	4.5	3.5	6.5	6.5	6.5	hombre	36	0	3	2.02321	6	0	0	4	2.63946	13	0	7	3.29206	17	0.125	0	15	3.59325	16	1.75	0	9	3.23006	9	1.75	0	1	-0.616259	-20	-2	-1.26885	-20	-2	-1.57004	0	1	0	0	0	1	0	0
1904	9.5					mujer	74	21	9	6.34088	24	1.125	2	4																		-10
1905	5.5	6	6.5	1.5	5	hombre	65	3	1	2.93018	6	0.125	5	0	3.71326	9	1	4	3.74085	23	0.25	0	0	2.16543	12	0	2	0				-35	-0.5	-0.783075	0	-1	-0.810666	0	4	0.764745	1	0	1	0	1	0	1	0
1906	5	5.5	7	8	4.5	mujer	75	4	2	4.00309	19	1.25	2	3	3.86819	18	4	7	4.38382	20	0.875	5	5	4.40131	20	1.375	2	1	3.62913	21	1	-10	-0.5	0.134893	0	-2	-0.380736	0	-3	-0.398222	0	1	0	0	0	1	0	0
1907	8					hombre	74	2	2	4.65022	51	0.75
1908	11	8	3	2.5	3	hombre	70	5	11	5.11549	24	0	0	7	4.14406	17	0	4	2.59781	10	0	0	1	2.38453	11	0.125	0	2	2.57579	10	0	-50	3	0.971431	20	8	2.51768	20	8.5	2.73096	2	0	0	1	2	0	0	1
1909	11	11	4.5	6	1.5	hombre	57	3	5	5.07509	37	2.5	4	8	5.64521	92	0	2	3.35919	25	2.375	1	2	4.07029	38	2.125	0	0	2.16543	12	2.125	27.0001	0	-0.57012	17.0001	6.5	1.7159	27.0001	5	1.0048	1	0	1	0	1	0	1	0
1910	7	7	1	3	3	hombre	63	7	4	4.14615	11	1.625	3	0	3.97576	16	0	0	1.88161	8	1	0	2	2.80523	17	1	0	0	2.46364	15	1.125	-45	0	0.170387	0	6	2.26454	0	4	1.34092	2	0	0	1	1	0	1	0
1911	6	4	4	2.5	1	mujer	78	6	4	4.32024	11	1.5	1	0	3.21081	16	1	2	3.46144	13	1.5	0	0	2.65081	16	1.5	0	0	2.03781	10	2	0	2	1.10943	0	2	0.858797	0	3.5	1.66943	2	0	0	1	1	0	1	0
1912	9.5	5	6	6.5	5.5	mujer	57	3	10	4.8186	25	0.625	1	6	3.56749	15	3	8	3.78534	12	1.625	5	3	4.29451	14	1.625	2	3	3.83427	14	1	20	4.5	1.25111	30	3.5	1.03326	0	3	0.524087	0	1	0	0	1	0	1	0
1913	6	3	5			mujer	53	6	3	3.6933	5	1.125	7	0	3.23268	9	5	0	3.78272	11	1											35	3	0.460617	-10	1	-0.0894299
1914	10.5	7.5	7	5	9	mujer	68	15	11	6.21132	31	1.125	5	4	4.74684	24	3	7	4.30049	22	0.875	2	2	3.69675	16	1.125	5	4	4.88866	36	1	0	3	1.46448	20	3.5	1.91083	10	5.5	2.51456	1	0	1	0	2	0	0	1
1915		4.5	6	5.5	9	mujer	68	1			60	1.125	5	3	3.41723	9	10	3	4.52919	14	1.375	12	0	4.49724	14	1.75	4	5	2.7401	1	1.75	20			0			-20
1916	7.5	5.5	7	2	8	hombre	55	2	1	3.60677	10	1.375	9	0	3.98743	12	3	0	4.1484	34	0.75	0	0	2.13134	14	0.5	4	3	3.91241	12	0.5	25	2	-0.380666	15	0.5	-0.541632	45	5.5	1.47543	2	0	0	1	2	0	0	1
1917					4	mujer	37	1	1		9	0.75															1	3	3.00903	9	0.125
1918	5.5	7	7	6.5	4	mujer	37	0	7	2.93566	23	1.25	0	11	3.63867	32	0	14	3.71268	20	1.5	0	10	3.59211	26	1.375	0	1	2.52823	6	0.75	-20	-1.5	-0.703014	-40	-1.5	-0.77702	-30	-1	-0.656449	0	1	0	0	0	1	0	0
1919	12	12	11	11		mujer	65	15	10	6.99544	55	2.625	8	10	6.133	37	6	5	5.99985	60	2	8	8	6.70358	78	2.5						0	0	0.862442	0	1	0.995587	-10	1	0.291866	0	1	0	0	0	1	0	0
1920	2.5	2	4	5	3	mujer	72	0	0	2.47885	23	0.5	2	0	2.82977	10	4	0	3.29981	10	0.625	3	0	3.50048	11	1	0	0	2.46381	10	0.625	-10	0.5	-0.350923	-20	-1.5	-0.820964	-40	-2.5	-1.02163	0	1	0	0	0	1	0	0
1921	9.5	12	9.5	7	9.5	mujer	66	8	4	5.20559	26	0.125	12	15	7.38762	67	5	6	5.34316	47	1.75	0	5	4.04594	48		1	7	4.73503	40	1.375	-45	-2.5	-2.18203	5	0	-0.137572	5	2.5	1.15965	1	0	1	0	1	0	1	0
1922	7	5	2.5	2	3.5	hombre	49	6	4	3.95532	8	1.125	3	0	3.55881	9	1	0	2.78146	13	1	0	0	2.16543	12	1.25	0	1	2.68925	17	1.25	-34	2	0.396518	10	4.5	1.17386	10	5	1.78989	2	0	0	1	2	0	0	1
1923	5	3.5	7	3.5		mujer	75	4	0	4.10784	43	1.875	0	0	2.93464	24	2	0	4.71138	80	1.875	0	0	3.18437	42	1.625						-25	1.5	1.1732	-35	-2	-0.603538	-15	1.5	0.923471	1	0	1	0	0	1	0	0
1924	8	6	6	6.5		mujer	79	1	3	4.16439	20	2.125	2	2	4.36639	34	2	1	3.78197	32	1.5	2	2	4.71569	56	1.875						22.0001	2	-0.202003	52.0001	2	0.382413	22.0001	1.5	-0.551297	0	1	0	0	0	1	0	0
1925	8.5					mujer	37	9	7	4.74262	10	1.375
2001						mujer	61	18	16		23	1.75
2002	5.5					mujer	85	3	1	4.02106	19	2.125
2003	1.5					mujer	56	0	0	2.65046	36	0.625
2004	7					mujer	59	4	5	4.19553	12	0.125
2005	7.5					mujer	65	3	7	5.10461	85	2.625
2007	9.5					mujer	51	3	6	5.04585	46	2
2008	4					mujer	47	0	1	3.34711	29	0
2009						mujer	38	15	9		19	1.875
2010	7.5					mujer	55	2	3	4.55143	39	2.875
2011	8					mujer	73	18	16	6.00134	13	1.375
2012	6					mujer	68	3	3	4.13414	25	0
2013	3					mujer	38	2	0	3.47117	25	1.125
2014	7					mujer	28	3	6	3.96324	12	0.125
2015	9.5					hombre	64	11	14	6.14262	37	1.125
2016						mujer	82	5	5		22	1.125
2017						mujer	54	24	4			2.625
2018	9					mujer	76	2	14	5.73229	77	1.25
2101	3	4	5	6	7.5	mujer	53	2	2	3.29247	11	0.25	2	2	3.77767	22	2	3	3.6921	21	0.125	3	1	4.15479	23	0.375	3	1	4.95396	32	0.25	0	-1	-0.485203	10	-2	-0.399633	-20	-3	-0.862328	0	1	0	0	0	1	0	0
2102	9.5					hombre	82	18	12	7.2653	98	1.75
2103	0	2	2	1	3	mujer	23	0	0	1.57514	7	0	1	2	2.70979	10	1	1	2.10861	5	0	0	2	1.85159	8	0	0	0	2.54661	5	0	5	-2	-1.13465	5	-2	-0.533469	15	-1	-0.276452	0	1	0	0	0	1	0	0
2104	7	5	1	1	3	mujer	55	16	4	4.48041	4	0.75	6	4	3.18612	4	0	0	1.39641	4	0	1	0	1.32903	3	0	0	0	1.6212	2	0	30	2	1.29429	20	6	3.084	50	6	3.15138	2	0	0	1	2	0	0	1
2105	10.5	4.5	9.5	9.5	9.5	mujer	69	12	9	6.84137	98	1.375	1	1	3.9611	47	6	6	5.68878	53	0.75	12	3	6.19894	65	1.625	7	7	5.88609	68	1.25	30	6	2.88027	0	1	1.1526	0	1	0.642432	0	1	0	0	0	1	0	0
2106	8.5	5	3	0	5	mujer	58	5	11	5.29464	31	1.25	2	2	4.12258	24	0	4	2.44161	8	1	0	0	1.75381	10	0.625	3	0	2.87498	3	1	0	3.5	1.17207	20	5.5	2.85303	40	8.5	3.54083	2	0	0	1	2	0	0	1
2107	9.5	6.5	3.5			hombre	86	7	6	5.40512	37	1.25	1	4	3.96117	21	0	0	3.09084	30	0.25											0	3	1.44395	0	6	2.31428
2108	8	7	9.5	8	4	mujer	57	6	6			0.875	5	5	4.38376	13	11	11	5.98471	35	1.125	10	11	4.77167	7	1.5	0	4	2.52423	6	1.125	45	1		45	-1.5		45	0						0	1	0	0
2109	5.5	8.5	4			hombre	73	0	8	3.4426	24	0.75	5	5	4.38376	13	0	0	3.57604	60	0.875											-20	-3	-0.941164	-20	1.5	-0.133444
2110	3.5	5	6.5	4.5	5.5	mujer	40	2	1	3.59497	20	1.875	2	1	3.80539	12	4	2	4.92108	47	1.5	2	1	3.90175	31	1.5	0	2	3.89844	36	1.625	-40	-1.5	-0.210422	-20	-3	-1.32611	0	-1	-0.306778	0	1	0	0	0	1	0	0
2111		9	8			hombre	33	6	6		2	0.875	10	10	4.76254	6	2	13	4.10912	8	1.375
2112	10.5	9.5	7	7.5	2.5	mujer	54	10	11	6.48446	44	2.5	7	9	5.59611	39	14	8	4.7831	10	2.875	4	3	5.02482	48	2.875	0	0	2.77111	19	2.625	30	1	0.88835	60	3.5	1.70137	30	3	1.45965	1	0	1	0	1	0	1	0
2113	7	5	2	7.5	10	mujer	52	25	0	6.41054	28	1	15	0	4.81951	24	0	0	2.58973	22	0.5	11	2	5.57966	42	1.125	14	4	5.67088	33	1.375	60	2	1.59103	60	5	3.82081	40	-0.5	0.830884	0	1	0	0	0	1	0	0
2114	2	4.5	2.5	1.5	5.5	hombre	51	0	1	2.51901	20	0	0	1	3.04285	23	0	0	2.56467	26	0	0	0	2.36664	24	0	1	1	3.71543	12	0	-30	-2.5	-0.523833	-10	-0.5	-0.0456548	0	0.5	0.152375	0	1	0	0	0	1	0	0
2115		1	1.5	2.5	3	hombre	63						0	0	1.68023	6	0	0	2.17964	15	0	0	0	2.26725	17	0	0	0	2.67406	9	0
2116	5.5	5	4.5	5.5	6	mujer	63	2	1	4.23946	41	0.875	2	0	4.31971	56	2	1	4.08018	40	0.5	3	0	4.22626	38	1.375	0	0	3.32045	34	1	-10	0.5	-0.080246	10	1	0.159285	-10	0	0.0132012	0	1	0	0	0	1	0	0
2118						mujer	61
2119		5	3	3	4	hombre	58						5	1	3.41381	8	1	1	2.73581	10	1.625	2	0	2.4381	7	1.875	0	1	2.74381	10	2.25
2120		6.5	8.5	2	5	mujer	74						13	4	4.98836	17	14	2	5.91132	32	2.375	0	0	2.55717	21	1.375	12	0	4.26171	10	1.75
2121		9.5	10.5	7.5	6.5	mujer	59						7	6	4.96029	16	12	6	6.35537	61	2.25	6	4	4.90896	17	1.75	5	2	5.2195	73	1.375
2122		4				mujer	77						0	0	3.1675	41
2123		7.5	8	7.5	4	mujer	75						6	4	4.94727	33	13	4	5.18492	10	2.75	4	4	4.62901	20	2.875	1	1	3.34546	13	2.75
2124		6.5	3.5	5	4.5	mujer	64						4	2	4.36465	26	3	0	3.3792	17	1.5	2	1	3.96159	15	0.375	4	0	3.89111	19	1.625
2125	12	4	7			mujer	58	24	17	7.61594	60	2.125	3	0	3.35096	20	4	2	4.43072	35	1.375											40	8	4.26498	30	5	3.18522
2201	4	0	1.5	2.5	3	mujer	74	10	2	4.20449	15	0.5	0	0	1.89564	15	0	0	2.26725	17	1.125	0	0	2.73326	18	0.75	1	0	3.11734	14	0.625	10	4	2.30886	-10	2.5	1.93724	-40	1.5	1.47123	2	0	0	1	0	1	0	0
2202		5	8	9	6	hombre	56	4	3		16	0	2	2	3.15047	11	5	4	4.20072	11	0.625	3	4	4.22911	21	1.5	2	1	3.48121	17	1.25
2203	5	5	6.5	9	8	mujer	60	6	3	3.5963	8	0.875	4	4	3.56161	8	6	4	4.48905	14	1.5	10	6	5.22784	19	0.625	12	6	4.87381	9	0.875	-10	0	0.0346885	-30	-1.5	-0.892757	-30	-4	-1.63154	0	1	0	0	0	1	0	0
2204	7.5	3	6	3.5		mujer	51	5	4	4.61921	20	0.875	2	1	2.96777	10	3	3	3.67973	16	1	0	4	2.83334	14	0.25	3	3			1	30	4.5	1.65144	30	1.5	0.939476	20	4	1.78587	2	0	0	1	1	0	1	0
2205	4	2	1	4.5	3	mujer	54	2	1	3.39359	15	1.625	0	0	2.44773	22	0	0	1.73961	8	0.25	1	1	3.28943	12	0.75	0	0			0.875	10	2	0.945865	10	3	1.65399	-20	-0.5	0.10416	0	1	0	0	0	1	0	0
2206	5.5	8	8	3.5	3.5	mujer	69	5	1	4.11184	24	0.875	11	12	5.12032	18	7	6	4.47491	12	0.375	2	0	3.32917	25	0.25	1	0	3.25325	17	0.375	6.00001	-2.5	-1.00848	-15	-2.5	-0.363077	5	2	0.782663	1	0	1	0	0	1	0	0
2207	1	3.5	3.5	3	5.5	mujer	64	1	0	1.95623	6	0.25	1	0	2.55246	9	2	0	3.18049	11	1.125	2	0	3.24139	12	0.5	3	0	3.90141	13	1.75	-22	-2.5	-0.596226	-40	-2.5	-1.22425	-40	-2	-1.28516	0	1	0	0	0	1	0	0
2208	6	9.5	9	9	9	mujer	74	4	2	4.67858	53	2.875	4	4	5.65622	64	3	3	5.04253	61	2.625	4	4	5.2271	47	3	3	2	5.22597	60	3	-48	-3.5	-0.977634	-23	-3	-0.36395	-33	-3	-0.548519	0	1	0	0	0	1	0	0
2209	5	3	5.5	8	5.5	hombre	45	0	3	2.73543	18	0.875	1	1	2.93685	17	2	2	3.60311	21	0.125	7	2	4.96844	30	0.5	13	0	4.54212	20	1.375	7.99991	2	-0.201416	-3.99999	-0.5	-0.867671	-34	-3	-2.233	0	1	0	0	0	1	0	0
2210	2	3.5	0.5	2	4	mujer	63	0	0	2.51122	32	0	0	0	2.50864	24	0	0	2.20311	19	0	0	0	2.22481	16	0.125	0	0	3.01726	18	0	-14	-1.5	0.00257754	-3.99999	1.5	0.308108	-14	0	0.286403	0	1	0	0	0	1	0	0
2211	4	2	3.5	4	4.5	mujer	65	3	0	3.42196	20	0.625	0	0	2.45201	20	0	0	2.82121	25	0.5	1	0	3.24779	31	0	2	0	3.76375	31	0.125	0	2	0.969949	-15	0.5	0.600748	5	0	0.17417	0	1	0	0	0	1	0	0
2212	11.5	11	10	7.5	8	mujer	64	10	8	6.01859	33	1.75	10	6	5.9592	36	5	6	5.33637	38	1.5	5	3	4.70039	25	2.375	2	4	4.39881	23	1.875	1	0.5	0.0593944	11	1.5	0.682225	21	4	1.3182	1	0	1	0	1	0	1	0
2213	7	5	5	3	7.5	mujer	77	2	3	4.22149	33	1.75	1	1	3.40561	20	2	5	3.5494	14	1.5	2	2	3.36757	15	0.75	5	2	4.85729	29	1.25	2	2	0.815876	15	2	0.67209	15	4	0.853914	1	0	1	0	1	0	1	0
2214	2	3	3.5	2	4	mujer	56	0	1	2.43124	12	0.125	1	0	3.16564	15	2	0	3.25559	15	1.375	0	0	2.48711	19	1.125	0	0	3.67387	69	0	-20.9999	-1	-0.734399	-10.9999	-1.5	-0.824358	-0.999893	0	-0.055871	0	1	0	0	0	1	0	0
2215	6	8.5	6.5	7	5.5	hombre	60	5	0	3.51945	17	0.5	9	2	4.92302	15	4	0	3.77081	16	1.5	7	0	4.03879	21	2.5	1	1	3.44564	15	1.5	-47.0001	-2.5	-1.40357	-30	-0.5	-0.251365	-10	-1	-0.519339	0	1	0	0	0	1	0	0
2216	9.5	10	8	8	8	mujer	51	21	5	5.82068	14	2.25	16	6	6.36912	18	20	5	5.51902	11	2.375	20	3	5.45318	10	2.875	24	4	5.99668	17	2.5	-45	-0.5	-0.548436	5	1.5	0.30166	-5	1.5	0.367502	0	1	0	0	0	1	0	0
2217	5	3	6	4.5	3.5	mujer	52	3	0	3.50201	9	1.25	2	1	2.88257	8	3	2	3.82974	10	1.75	1	1	3.53325	17	1.375	2	2	3.29247	11	1.25	45	2	0.619437	10	-1	-0.327732	20	0.5	-0.0312438	0	1	0	0	0	1	0	0
2218		10	8	8	10	mujer	30	9	16		69	1.625	6	13	6.02403	66	2	5	4.60243	42	1	0	16	4.74122	64	1.75	6	9	5.68758	52	1.5
2219	7	6.5	3	6	5.5	mujer	65	7	2	4.71877	21	2	4	1	4.24117	21	2	0	3.27081	23	2	3	1	4.21316	25	1.5	2	0	4.08418	40	1.5	0	0.5	0.477601	30	4	1.44796	0	1	0.505605	0	1	0	0	0	1	0	0
2220	1	1.5	1.5	2.5	4.5	hombre	62	0	0	2.12525	17	0.25	0	0	2.19485	23	0	0	2.40379	31	0.25	0	0	2.68779	31	0.125	0	0	3.68231	38	0	10	-0.5	-0.0695965	10	-0.5	-0.278542	-10	-1.5	-0.562542	0	1	0	0	0	1	0	0
2221	4.5	4.5	5.5		5	mujer	30	4	0	3.64971	19	1.125	1	0	3.40867	26	5	0	3.95136	21	1.125	1	0			1.125	0	0	3.72961	61	1.125	-7	0	0.24104	-7	-1	-0.301656	3
2222	6	5	6			mujer	84	3	0	4.39002	49	2.5	5	0	4.09336	21	3	0	4.36	46	3	6	0		22	2.75	0	0		29	3	-0.999901	1	0.29666	-0.999901	0	0.0300269
2223	2.5	0.5	6			mujer	86	4	0	3.21701	20	2.625	0	0	2.08281	16	3	2	4.30057	24												-10	2	1.1342	-50	-3.5	-1.08355
2224	5	5	4	3	5	mujer	49	4	0	3.55266	9	2	3	0	3.16396	8	3	0	3.29176	10	2	2	0	2.89802	9	1.5	3	0	3.07618	6	0.5	11	0	0.3887	13	1	0.260899	23	2	0.65464	1	0	1	0	0	1	0	0
2225	8.5	6	5	9	8	mujer	66	10	12	5.49773	19	1.5	1	14	4.1281	15	0	5	2.94791	10	0.625	1	17	4.69764	21	1.25	8	11	5.1023	22	1.375	5	2.5	1.36963	-0.999901	3.5	2.54982	-10.9999	-0.5	0.800097	1	0	1	0	0	1	0	0
2301	9					mujer	83	3	8	5.57348	84	1.625
2302	9.5					mujer	62	9	8	5.76418	40	0.875
2304	3					mujer	35	4	0	3.39317	21	0.625
2305						mujer	69	0			23	0.125
2306						mujer	64	14	7		30	1.625
2307	3.5					mujer	68	0	2	3.20762	37	0.5
2308	8.5					mujer	56	3	12	5.41577	52	2.5
2309	5					mujer	58	2	2	4.02911	21	0.75
2310	7					mujer	35	11	7	4.67758	13	0.875
2311	9.5					hombre	68	6	7	6.11286	110	1.375
2401						hombre	67	5	10		10	1.5
2402	5.5					mujer	75	2	4	3.57342	13	0.875
2403	7					mujer	59	4	3	4.35261	15	1.75
2404	11					mujer	56	3	7	5.94224	102	1.75
2405	7					mujer	57	2	10	4.12666	18	1.5
2406	11					hombre	62	10	8	6.3135	77	2
2407	3					hombre	77	0	0	2.30761	8	0.125
2408	12					mujer	50	12	16	6.33791	32	1.25
2409	7					mujer	55	3	3	3.87009	21	1.75
2410	10					mujer	72	4	6	5.63163	105	3
2411	5.5					hombre	72	2	2	3.08375	10	0.75
2412	3					hombre	71	0	1	2.17564	15	0.125
2414	9.5					mujer	82	6	5	5.44623	50	2.125
2415	6					mujer	36	1	8	3.61921	17	0.625
2416	8					mujer	54	10	11	5.02134	10	2
2417	11					mujer	56	7	3	5.92845	85	1.75
2501	8.5	7	8	6	10.5	mujer	54	11	3	4.64989	8	2.125	13	3	4.89261	11	21	3	5.71623	20	2.125	9	2	4.38341	12	1.625	10	5	5.47361	24	2.125	10	1.5	-0.242716	20	0.5	-1.06634	20	2.5	0.266479	0	1	0	0	1	0	1	0
2502	8	6.5	2	4.5	3.5	hombre	48	3	2	4.15874	16	0.625	1	1	3.64701	20	1	0	2.38206	9	0.125	0	3	2.8735	11	0.125	0	0	2.66501	20	0	10	1.5	0.511728	40	6	1.77668	10	3.5	1.28524	2	0	0	1	1	0	1	0
2503	10	8	6	7	7	mujer	52	8	5			1.625	11	3	4.87281	11	6	4	4.38115	12	1.75	7	5	4.42936	15	1.75	3	6	3.82141	8	1.75	0	2		10	4		30	3						1	0	1	0
2504	1.5		4.5	2	3	hombre	61	0	0	2.16543	12	0.125	2	1			2	0	3.01677	16	0.125	0	0			0.125	0	0	2.68779	31	0.125	-20			10	-3	-0.851337	-20	-0.5						0	1	0	0
2505	7.5	5	4	3.5	4.5	mujer	54	9	0	4.81602	32	2.125	2	2	3.88119	17	1	0	3.36701	20	0.375	0	0	2.80701	20	0	1	1	3.53325	17	0.125	0	2.5	0.934827	0	3.5	1.449	0	4	2.009	2	0	0	1	1	0	1	0
2506	4	0	4.5	5.5	4	mujer	39	1	1	3.51921	25	0	0	0	1.61181	10	3	0	3.56121	18	0.125	1	1	3.81179	31	0.375	1	1	3.20346	13	0.125	30	4	1.9074	-10	-0.5	-0.0419958	-10	-1.5	-0.292578	0	1	0	0	0	1	0	0
2507	7.5	7	6			mujer	65	2	4	5.29254	101	2.25	2	1	4.4918	48	1	1	4.66804	86	2.5											0	0.5	0.800744	0	1.5	0.624501
2508	9.5	9.5	5.5	8.5	7	mujer	59	25	8	6.77041	34	1.25	16	4	6.26931	38	2	1	4.38146	41	1.375	8	4	5.25771	31	1.625	4	2	4.79047	39	1.875	-15	0	0.501101	0	4	2.38895	0	1	1.5127	1	0	1	0	0	1	0	0
2509	8.5	9	6.5	8	3	mujer	56	6	6	5.31388	38	1.5	6	2	5.48591	40	2	4	4.48797	32	0.75	6	4	5.08944	22	0.875	0	0	2.93146	13	0.625	-30	-0.5	-0.172028	0	2	0.825907	-20	0.5	0.224438	0	1	0	0	0	1	0	0
2510	7	5				hombre	72	3	1	4.8412	92	2	0	0	3.60686	85																-5	2	1.23434
2511	3	7.5	5	5	7	mujer	75	0	2	2.23259	5	2.25	17	4	5.17467	22	4	0	4.02054	28	1.875	2	1	3.84307	19	2	4	0			2.375	40	-4.5	-2.94208	10	-2	-1.78796	0	-2	-1.61048	0	1	0	0	0	1	0	0
2512	1	1	1.5	1	4.5	hombre	78	0	0	1.68023	6	0	0	0	1.68023	6	0	0	2.16543	12	0.625	0	0	1.96406	9	0.25	0	0	3.21864	24	0.75	0	0	0	0	-0.5	-0.485203	0	0	-0.283826	0	1	0	0	0	1	0	0
2513	11	10	8	9	6.5	mujer	52	7	10	5.95467	61	2.125	5	6	5.4658	56	3	4	4.93505	47	1.875	5	4	5.41171	76	2	1	1	4.55827	49	1.75	0	1	0.488869	0	3	1.01962	10	2	0.542959	0	1	0	0	0	1	0	0
2514	2	4.5	3.5	3	5	mujer	74	0	0	2.56467	26	1	3	0	3.62076	16	1	0	3.36701	20	1.875	1	0			2.5	1	0	3.88654	28	2.25	-30	-2.5	-1.05609	-30	-1.5	-0.802345	-30	-1						0	1	0	0
2515	8	6	8	5	5	mujer	60	24	7	5.44847	6	1.125	17	1	4.61255	8	17	5	4.86518	7	1.75	13	1	4.18072	8	1.625	8	0	3.65606	7	1.625	10	2	0.835922	10	0	0.583295	20	3	1.26775	1	0	1	0	1	0	1	0
2516	7	7.5				mujer	69	2	8	4.24893	20	2	13	0	5.03619	27																-10	-0.5	-0.787262
2517	10.5	11	5	3.5	7	mujer	50	13	13	6.07121	28	0.75	7	8	5.54807	39	3	0	4.06079	30	1.25	2	0	3.42107	19	1.5	5	3	4.77972	28	1.625	0	-0.5	0.523133	0	5.5	2.01042	10	7	2.65014	1	0	1	0	2	0	0	1
2518	9	7	9.5	8.5	10.5	mujer	66	15	2	5.99907	40	0.875	3	4	4.47861	45	12	5	5.89236	42	1.25	6	6	5.1467	55	1	10	9	6.66895	65	1	40	2	1.52045	10	-0.5	0.106701	40	0.5	0.852361	0	1	0	0	0	1	0	0
2519	3.5	4	5	8.5	4.5	hombre	72	0	0	2.50864	24	0	0	0	3.13828	59	3	0	3.63479	30	0	5	4	4.72904	43	0.875	0	0	3.66364	37	0.125	0	-0.5	-0.629638	0	-1.5	-1.12615	0	-5	-2.2204	0	1	0	0	0	1	0	0
2520	4	2	4	2.5	4.5	mujer	69	0	0	2.90485	23	1.5	0	0			1	0	3.41202	32	1.125	0	0	2.65064	24	1.625	0	0	3.62684	43	2.25	20	2		20	0	-0.507169	20	1.5	0.254208	0	1	0	0	0	1	0	0
2521	11	7	8	7	6.5	hombre	67	19	14	6.8787	46	1.75	3	4	4.33696	20	8	10			1.375	0	6	3.75296	29	1.25	0	5	3.73989	31	1.25	0	4	2.54174	0	3		0	4	3.12573	1	0	1	0	1	0	1	0
2522	10.5	1				mujer	74	13	8	5.98952	34	2.625	1	0	2.59764	15																40	9.5	3.39189
2523	5					mujer	55	13	0	4.26717	9	1.5
2524	8.5	4	2.5	3.5	3	hombre	72	2	4	4.78623	49	2.75	0	0	3.19874	35	0	0	2.44943	12	2.125	0	0	2.87373	22	2.375	0	0	2.69325	17	2.375	0	4.5	1.58749	0	6	2.3368	0	5	1.9125	2	0	0	1	2	0	0	1
2525	9.5	6				mujer	47	20	7	6.03802	16	1.5	9	1																		10	3.5
2601	3.5	5.5	3.5	1		mujer	44	2	0	3.7858	48	0	1	0	4.09205	46	0	0	3.15022	40	0	0	0	2.30573	22	0						-40	-2	-0.306249	-20	0	0.635585	10	2.5	1.48007	2	0	0	1	1	0	1	0
2602	4.5	5				mujer	60	3	3	3.60873	16	1.625	3	1	3.63848	11																-35	-0.5	-0.0297403
2603	0.5	7.5	8.5			hombre	59	0	0	1.94674	14	0.125	11	0	5.1131	31	4	4	4.85845	34	0.875											-53	-7	-3.16636	-43	-8	-2.91171
2604	6	6	7			mujer	68	27	2			2.625	22	0	5.41927	24	15	1	5.27008	25		20	2		28	2.625						10	0		10	-1
2605	7.5					mujer	79	1	3	5.24127	97	2.75
2606	0	0	0	0		hombre	38	0	0	1.39623	6	0	0	0	1.12661	5	0	0	0	1	0	0	0	0.485203	2	0						10	0	0.269625	10	0	1.39623	10	0	0.911029	1	0	1	0	0	1	0	0
2607	6	4	5.5	5		hombre	68	20	0	4.55142	3	1.75	7	0	2.73603	4	22	0	5.0418	21	1.875	2	0	1.64396	1	1.875						70	2	1.8154	70	0.5	-0.490374	30	1	2.90746	2	0	0	1	0	1	0	0
2608	1	5	0	0		mujer	60	0	0	2.27317	21	0.625	0	4	3.25934	14	0	0			1	0	0	1.11241	4	1						-50	-4	-0.986174	0	1		0	1	1.16076	1	0	1	0	0	1	0	0
2609	5.5	5.5	7.5	6		mujer	63	1	1	4.04084	43	0.25	1	0	3.95779	31	6	3	4.97048	31	0.875	3	1	4.29249	28	0						-30	0	0.0830491	-10	-2	-0.929639	-10	-0.5	-0.251651	0	1	0	0	0	1	0	0
2610	3	5	1	1		mujer	65	1	2	3.14904	13	0.5	2	2			0	0	1.53823	6	0.5	0	0	1.05303	3							-52	-2		8	2	1.61081	8	2	2.09602	2	0	0	1	0	1	0	0
2611	6	4.5	3	4		mujer	63	28	0			1.625	5	1	4.2273	47	1	1	3.23521	25	1.375	1	1	3.40467	26	0.75						100	1.5		90	3		80	2						0	1	0	0
2612	0	1.5	1	1		hombre	69	0	0	1.53806	9	0	0	0	2.35711	29	0	0	1.73961	8	0	0	0	1.39641	4	0						0	-1.5	-0.81905	-20	-1	-0.201552	-30	-1	0.141651	0	1	0	0	0	1	0	0
2613	9.5	10.5	8			mujer	52	10	14	6.3402	68	0.875	23	22	7.85885	90	7	5	4.89083	29	0.25											-10	-1	-1.51865	10	1.5	1.44937
2614	5	10.5				mujer	61	5	0	4.17731	29	0.25	20	20	7.03126	26																-30	-5.5	-2.85396
2615	4.5	1.5	6.5	3.5		hombre	69	1	1	3.28773	22	0.125	0	0	2.95142	50	1	5	4.2116	41	0.25	1	0	3.66605	46	0.25						5	3	0.336314	-10	-2	-0.92387	-10	1	-0.378319	0	1	0	0	0	1	0	0
2616	5	5	6.5	3		mujer	54	0	6	2.50809	6	1.875	15	0	4.77451	15	13	4	5.10212	20	2	4	0	2.80023	6	1.125						-10	0	-2.26642	10	-1.5	-2.59403	10	2	-0.292143	0	1	0	0	0	1	0	0
2617	6					mujer	74	3	2	3.82974	10	1.5
2618	6	1.5				hombre	69	7	0	4.08743	10	0.5	0	0	2.5995	41																70	4.5	1.48793
2619	2.5	8.5	2.5	2		mujer	65	2	0	3.05921	17	0	3	5	4.69169	37	0	0	2.66501	20	0.5	0	0	2.30743	12	0						-20	-6	-1.63248	-20	0	0.394196	-20	0.5	0.751774	1	0	1	0	0	1	0	0
2620	4.5	2.5	2	2		mujer	79	2	1	3.66322	18	0.5	0	0	2.55125	17	0	0	2.67921	25	0	0	0	2.24653	11	0						0	2	1.11197	10	2.5	0.984007	0	2.5	1.41669	2	0	0	1	1	0	1	0
2621	3.5	5	1.5	6.5		mujer	64	0	0	3.1675	41	0	0	0	3.37466	45	0	0	2.56802	32	0	3	3	4.30342	39	0						-10	-1.5	-0.207163	30	2	0.599485	20	-3	-1.13592	0	1	0	0	0	1	0	0
2622		8	8	9		hombre	62	4	4		12		4	4	4.41326	18	5	3	4.12723	9		7	7	4.82824	10	1
2623	4.5	1	7.5	0		mujer	40	1	1	3.94175	56	0.875	0	0	2.35167	26	5	2	5.29247	54	2.25	0	0	1.61181	10	0						15	3.5	1.59008	-40	-3	-1.35072	20	4.5	2.32994	2	0	0	1	2	0	0	1
2624		3	3	2		mujer	67	28	21		75	2.375	0	0	2.39006	9	2	2	2.44235	4	0	0	0	2.07214	7	1.375
2625	1	1.5	1.5	0		hombre	74	0	0	2.03781	10	1	0	0	2.03353	11	0	0	2.10453	11	1	0	0	1.59761	8							5	-0.5	0.00428295	0	-0.5	-0.0667171	20	1	0.440201	0	1	0	0	0	1	0	0
2701	6.5	4	5	4	6	mujer	53	6	2	5.15344	56	1.625	2	0	3.58442	36	4	0	3.50101	20	0.125	4	0	3.73654	28	0.25	6	4	4.29518	13	0.5	20	2.5	1.56902	20	1.5	1.65243	20	2.5	1.4169	1	0	1	0	1	0	1	0
2702	8					mujer	77	6	2	5.18753	48	0
2703	6	5.5	5	5	5	mujer	52	6	2	4.73091	25	1.875	3	1	3.75876	16	6	2	3.83983	7	1.625	6	2	3.9475	10	0.5	6	2	3.73193	6	0.25	10	0.5	0.972147	0	1	0.891076	10	1	0.783403	1	0	1	0	0	1	0	0
2704	8.5	5.5	6	7	8	mujer	66	6	6	5.87743	85	1.875	4	2	4.27452	28	4	0	4.31187	52	1.125	4	2	4.82222	75	1.625	6	2	5.30783	57	1.5	20	3	1.6029	20	2.5	1.56556	30	1.5	1.05521	1	0	1	0	0	1	0	0
2705		7	9	8	8	hombre	64	7	7			0.5	4	2	4.61773	56	6	3	5.00696	49	0.75	6	2	5.25777	65	1.5	6	2	5.01144	56	1.125	10			0			-10
2706	7	1	3	3.5	4.5	hombre	60	3	0	4.02506	19	1.125	0	0	1.55261	5	2	0	1.56116	2	0.875	3	0	3.13538	12	0.5	3	0	2.02315	2	0.5	40	6	2.47245	50	4	2.46389	40	3.5	0.889673	1	0	1	0	1	0	1	0
2707	5	4	6	6	4	mujer	42	12	0	4.10551	8	1.625	5	0	2.9326	4	9	0	3.30103	3	2.25	11	0	3.96354	6	2.125	11	0	2.76851	2	2.25	0	1	1.1729	-10	-1	0.804477	-10	-1	0.141964	0	1	0	0	0	1	0	0
2708	11	7	8.5	10	8	hombre	38	5	3	5.63904	52	2.125	2	0	3.78597	32	4	0	4.09725	17	2.375	4	1	5.02684	43	2.5	4	1	4.20684	30	2.375	40	4	1.85307	10	2.5	1.54179	10	1	0.612203	1	0	1	0	0	1	0	0
2709	7	11	9.5	8	7	mujer	65	16	10	5.08796	11		11	11	6.2708	43	8	6	5.06259	16	2.125	6	6	3.6786	3	1.75	4	4	3.0172	2	2.25	-40	-4	-1.18284	-40	-2.5	0.0253763	-40	-1	1.40936	1	0	1	0	0	1	0	0
2710	3	4				mujer	61	2	0	3.4085	28	3	2	0	3.52369	22																-20	-1	-0.115186
2711	6	3.5	6			mujer	69	7	0	4.52416	28	1.75	2	0	2.89802	9	3	0	3.89506	29	2.125											10	2.5	1.62615	10	0	0.629108
2712	5	2	5.5	5	4	mujer	63	4	1	4.00564	15	3	2	0	2.68777	10	3	1	3.49801	9	2.5	3	2	3.61245	11	2.375	3	0	3.27738	12	2.375	30	3	1.31787	0	-0.5	0.50763	10	0	0.39318	0	1	0	0	0	1	0	0
2713	11	3	10	4	9	hombre	67	8	5	5.15886	30	1.75	2	1	1.21396	1	4	4	4.87874	35	1.625	4	0	2.51641	4	1.125	4	2	4.97297	62	1.375	30	8	3.9449	-10	1	0.280113	10	7	2.64245	2	0	0	1	2	0	0	1
2714	1	0	3	3.5	3.5	hombre	56	0	0	1.53823	6	0.375	0	0	1.25423	6	2	0	1.56116	2	0	2	0	2.20257	5	0	0	0	2.10641	4	0	20	1	0.284	0	-2	-0.022931	0	-2.5	-0.664335	0	1	0	0	0	1	0	0
2715	0.5	0				hombre	45	0	0	1.95243	12	0	0	0	1.61181	10																15	0.5	0.340625
2716	8	8	10			hombre	63	5	3	5.16649	73	1.625	5	3	5.01484	72	4	3	5.34579	93	1.625											10	0	0.151655	-10	-2	-0.1793
2717	8	5	4	3	4	mujer	59	9	5	4.75553	12	1.875	6	2	3.9475	10	4	0	3.67734	14	0.625	2	0	3.09939	12	0.625	2	0	3.38339	12	0.5	10	3	0.80803	0	4	1.07819	10	5	1.65614	2	0	0	1	2	0	0	1
2718						mujer	37	4	0			0.625
2719	3.5	4	3	5	4	mujer	63	1	0	3.11125	17	1.875	2	0	3.58142	13	2	0	3.39759	15	1.875	5	0	3.71601	10	1.625	5	0	3.32434	7	1.875	-30	-0.5	-0.470175	-10	0.5	-0.286345	-20	-1.5	-0.604758	0	1	0	0	0	1	0	0
2720	6	3	4	6.5	5	hombre	66	8	1	4.31318	18	0.875	1	0	1.27	1	2	0	2.9233	14	0.375	4	0	3.05014	7	1.5	2	0	2.27116	2	0.25	-20	3	3.04318	10	2	1.38988	-10	-0.5	1.26304	2	0	0	1	0	1	0	0
2721	5	3	2	2	4	mujer	55	6	2	4.35742	22	0.625	6	0	3.19377	9	2	0	2.75449	11	0.625	2	0	2.75449	11	0.375	2	0	3.72342	13	0.25	10	2	1.16365	10	3	1.60294	10	3	1.60294	2	0	0	1	1	0	1	0
2722	5	6	10	7.5	5	hombre	38	8	1	3.98917	17	0	4	0	3.65223	6	5	2			0	12	0	4.73253	24	0	2	0	3.24157	8	0	-80	-1	0.336937	-50	-5		-30	-2.5	-0.743366	0	1	0	0	0	1	0	0
2723	6	4	4	5.5	5.5	mujer	72	5	1	4.12363	12	2.375	2	0	3.63313	21	5	0	3.57401	10	2	5	0	4.04501	16	2.25	3	0	3.91896	20	2	10	2	0.490508	10	2	0.549625	0	0.5	0.0786228	0	1	0	0	0	1	0	0
2724	5.5	9				mujer	72	3	1	3.9432	17	0.75	12	12	5.26598	7	4			9	2.375											-20	-3.5	-1.32278	-40
2725	4	0	2	0	4	hombre	42	4	0	2.53061	5	0.75	0	0	0.556203	2	2	0	1.90437	4	0	0	0	1.26861	5	0	1	0	3.09223	6	0	15	4	1.9744	10	2	0.626241	10	4	1.262	2	0	0	1	1	0	1	0
2726	9	5	2	8	5	mujer	70	6	2	5.23606	42	2.5	4	0	4.04511	29	2	0	2.82977	10	1.375	4	2	4.84985	52	1.25	4	0	3.65053	11	1.25	20	4	1.19096	30	7	2.40629	20	1	0.386213	0	1	0	0	0	1	0	0
2727	4	4	7	6	6.5	mujer	69	4	0			1.5	2	0	3.01677	16	4	2	4.06723	17	1.625	2	2	3.81705	19	1.375	2	0	3.92463	26	1.625	30	0		10	-3		10	-2						0	1	0	0
2728	10	6	5.5	5.5	5.5	mujer	59	8	6	5.27799	40	1.625	4	4	3.92653	11	3	1	3.42976	10	1.25	4	2	3.83779	10	1.75	4	0	2.74103	3	1.625	-10	4	1.35146	-10	4.5	1.84823	-20	4.5	1.4402	1	0	1	0	1	0	1	0
2729	5	3.5	3	2	3	hombre	74	0	3	2.66461	15	0	0	3	2.44903	9	0	0	2.94866	45	0	0	2	2.21804	9	0.875	0	0			0.375	-10	1.5	0.215578	0	2	-0.284054	0	3	0.446573	0	1	0	0	1	0	1	0
2730	1.5	0	2	2	4	mujer	62	0	0	2.34511	19	0	0	0			2	0	2.75449	11	0	2	0	2.34457	5	0	2	0	2.91257	5	0	10	1.5		0	-0.5	-0.409379	-10	-0.5	0.00054121	0	1	0	0	0	1	0	0
2801	6	2	9.5	4.5	8	mujer	55	1	6	2.92609	6	0.875	1	2	2.63604	9	3	3	4.47065	22	1.5	2	1	3.70107	19	0.625	16	8	5.15721	17	2.625	20	4	0.290052	-30	-3.5	-1.54456	-10	1.5	-0.774978	0	1	0	0	0	1	0	0
2802	10	12	7.5	5.5	9.5	mujer		13	4	6.21118	65	1.25	10	6	6.2308	65	6	4	5.26558	52	0.875	4	2	4.64229	58	0.875	12	5	5.70201	32	1.125	-10	-2	-0.0196238	10	2.5	0.945595	30	4.5	1.56889	1	0	1	0	1	0	1	0
2803	10	12	7	6		hombre	59	6	6	4.75082	17	1.5	18	10	6.91998	45	1	1	3.77464	24	1.375	0	0	4.06858	99	1.875						-20	-2	-2.16916	0	3	0.976183	-10	4	0.682237	1	0	1	0	1	0	1	0
2804	6.5	9	12	11	6.5	mujer	58	13	2	5.02072	15	1.25	7	5	4.55733	8	18	8	7.05612	51	2	17	7	6.03292	21	1.5	8	3	4.39053	15	1.625	-20	-2.5	0.463395	-30	-5.5	-2.03539	-10	-4.5	-1.01219	0	1	0	0	0	1	0	0
2805	10.5	5	4			hombre	76	9	5	5.88214	60	1	0	2	3.8894	80	0	0	3.21829	54	0.75											20	5.5	1.99274	20	6.5	2.66385
2806		2	10	0.5	3	hombre	76	0	2		20	0.5	0	0	2.23901	20	9	6	5.07252	26	0.875	0	0	1.59761	8	0.375	0	0	2.88981	10	0.25
2807	1.5	0.5	0	0	3	mujer	71	0	0	2.30726	18	0	0	0	1.93746	13	0	0	1.75381	10	0	0	0	2.03764	15	0	0	0	3.17364	15	0	10	1	0.369796	10	1.5	0.553451	10	1.5	0.269625	0	1	0	0	0	1	0	0
2808	10	11				mujer	82	14	12	6.5729	100	2.875	13	10	6.31486	58																-20	-1	0.258039
2809	5	2.5	3	3	4.5	mujer	37	3	3	3.63456	15	0	0	0	2.42267	26	0	0	3.07346	13	0	0	0	3.17364	15	0	0	1	3.49881	16	0	10	2.5	1.21189	-70	2	0.561093	-70	2	0.460922	0	1	0	0	0	1	0	0
2810	10.5	1	4	5	9	hombre	77	16	8	6.10842	36	2	0	0	1.53823	6	2	0	3.09769	22	0.875	2	0	3.4568	30	0.75	5	3	4.52998	16	1.25	20	9.5	4.57019	30	6.5	3.01073	20	5.5	2.65162	1	0	1	0	2	0	0	1
2811	4	5	4	3	9	mujer	67	13	0	3.90072	8	1	13	1	3.97934	6	2	0	3.55481	23	0.875	2	1	2.95357	8	0.75	17	15	6.20039	20	1.75	0	-1	-0.0786226	-10	0	0.345912	0	1	0.947149	1	0	1	0	0	1	0	0
2812	7.5	3	6	5.5	6	mujer	65	8	4	4.66693	20	1.375	0	0	2.47885	23	3	3	3.83594	20	0.75	2	2	3.96068	35	0.5	3	2	3.89646	11	0.875	10	4.5	2.18809	10	1.5	0.830996	10	2	0.706249	1	0	1	0	0	1	0	0
2813	4.5	5.5	6	5.5	7	hombre	68	0	12	3.13538	12	0.875	0	22	3.77695	15	4	0	3.90311	29	0.5	0	4	3.52405	46	0.5	0	1	4.40967	72	0.5	-10	-1	-0.641568	0	-1.5	-0.767724	10	-1	-0.388666	0	1	0	0	0	1	0	0
2814	3	1.5	1	1.5	3.5	hombre	48	3	0	2.38055	5	0.125	0	0	2.17964	15	0	0	1.73961	8	0.125	0	0	2.17964	15	0	0	0	2.93146	13	0	0	1.5	0.20092	0	2	0.640946	0	1.5	0.20092	0	1	0	0	0	1	0	0
2815	12					mujer	78	27	19	8.15533	62	2.125
2816	7	9.5	5	8.5	7	hombre	47	7	3	4.2884	10	1.125	20	5	5.77796	13	20	0	4.32663	6	0.875	24	4	5.83396	11	1.375	19	3	5.14742	13	1.5	-10	-2.5	-1.48956	10	2	-0.0382233	-10	-1.5	-1.54555	0	1	0	0	0	1	0	0
2817	9	6	5	5	8	hombre	46	16	5	5.28221	19	2.25	16	3	3.63618	2	21	2	4.51483	5	0.75	15	2	4.24508	6	0.75	22	3	5.09021	5	1.25	-5	3	1.64603	-5	4	0.767378	-5	4	1.03712	1	0	1	0	1	0	1	0
2818	8.5	8	8	6.5	6.5	mujer	79	21	1	5.97141	21		17	3	5.86102	29	24	2	6.32825	23	2.375	27	0	6.00086	20	2.625	23	0	5.3363	24	2.625	20	0.5	0.110387	0	0.5	-0.356846	0	2	-0.0294499	0	1	0	0	0	1	0	0
2819	3	5				mujer	65	0	0	1.4792	2	3	6	0	3.35032	5																10	-2	-1.87112
2820	6	7	4	2	5	mujer	67	1	1	3.83384	48	0	1	1	3.93564	37	0	1	3.08684	30	0.25	0	0	2.62085	23	0.625	1	0	3.77864	24	0.5	-20	-1	-0.101802	-10	2	0.747002	-10	4	1.21299	2	0	0	1	1	0	1	0
2821	6	4	5	4.5	8	hombre	67	24	2	4.83401	5	1	12	0	3.4925	5	11	0	4.13065	14	0.875	3	1	3.27338	12	0.5	11	5	4.66322	10	1.125	10	2	1.34151	10	1	0.703365	20	1.5	1.56063	1	0	1	0	0	1	0	0
2822		9	6.5	4	3	mujer	79	5	1		61	2.125	7	0	5.51393	94	3	1	3.84138	12	2.375	4	0	3.28561	8	2.25	0	0	2.73343	12	2
2823	11	11	10		11	mujer	71	22	5	7.07259	85	2.125	20	7	6.69362	50	22	10	6.78656	39	1.75	15	9			1.5	18	11	6.7804	52	1.875	0	0	0.378965	0	1	0.286024	-10
2824	1	5	3	2	4.5	hombre	64	0	0	1.98934	14	0.5	6	0	3.91751	31	1	0	3.14956	33	0.125	0	0	2.86627	49	0	0	0	3.63511	29	0	0	-4	-1.92817	0	-2	-1.16022	0	-1	-0.876934	0	1	0	0	0	1	0	0
2825	1.5	3.5	8	4.5	8	hombre	79	0	0	2.27317	21	0.125	2	0	3.09769	22	20	6			0.75	2	0	3.18717	25	0.25	9	1	4.65934	14	0.375	0	-2	-0.824524	-10	-6.5		0	-3	-0.914007	0	1	0	0	0	1	0	0
2901	2	11	5	4	1.5	hombre	63	0	4	2.31381	10	0	16	13	6.76469	55	2	2	3.41275	16	0	2	2	2.74055	5	0	0	0	2.13134	14	0	-40	-9	-4.45088	-10	-3	-1.09894	-20	-2	-0.426736	0	1	0	0	0	1	0	0
2902	3	3	7	10.5		mujer	67	1	1	2.09441	4	0.75	2	1	2.8601	7	2	4	4.47713	21	1	10	8	6.86308	75	1.875	0	2			1.125	-10	0	-0.765691	-50	-4	-2.38272	-70	-7.5	-4.76867	0	1	0	0	0	1	0	0
2903						mujer	64	1	2		13	1.75
2904		4	3	4		mujer	44	1	4		12	1.375	5	0	3.75766	13	3	0	2.22435	4	0.75	1	1			0.25
2905		12				mujer	67	9	4			2.375	10	9	6.37972	43																-10
2906	3.5	7	5	4	4	mujer	64	0	0	3.03645	34	0.875	6	0	4.52944	22	2	3	4.01002	27	1.5	1	0			0.875	0	0	3.55867	26	0.25	-30	-3.5	-1.49299	10	-1.5	-0.973567	-40	-0.5						0	1	0	0
2907	4.5	7.5				mujer	66	0	2	4.19068	82	1.625	2	4	5.27872	66																-20	-3	-1.08803
2908	3	1	2	0	4	mujer	57	1	1	1.6092	2	0.375	1	0	1.1872	2	2	0	2.20257	5	0.375	0	0	1.26861	5	0	10	0	3.18148	5	0.75	10	2	0.422	0	1	-0.593363	10	3	0.340596	0	1	0	0	1	0	1	0
2909		6.5	4			mujer	61	0	1			0.125	1	1	4.37979	31	0	0	3.15909	27	0.875											-60			-40
2910	4	5.5	5.5			mujer	70	0	5	2.89944	14	0.375	2	3	4.12895	32	1	0	3.85956	33	0.25											0	-1.5	-1.22951	-30	-1.5	-0.960116
2911	6.5	6	7			mujer	46	0	8	4.368	60	0.625	2	2	4.0632	18	0	4	3.79284	30	1.375											-10	0.5	0.304801	-10	-0.5	0.575163
2912	7	3	3			hombre	72	2	3	3.58437	12	0.375	1	2	3.08123	17	2	1	2.66957	8	0.625											30	4	0.503139	30	4	0.9148
3101	6	4.5	3.5	8	2.5	mujer	65	0	8	3.52351	33	0.625	0	2	3.06082	30	0	2	2.81115	21	0.625	4	4	5.33884	30	3	1	0	2.59781	10	1.5	0	1.5	0.462697	0	2.5	0.712369	-70	-2	-1.81532	0	1	0	0	0	1	0	0
3102	4.5	1.5	5.5	0	1.5	mujer	69	1	1	3.14726	18	0.5	0	0	1.89564	15	1	1	3.61111	19	1.5	0	0	1.75381	10	1.25	0	0	2.16526	18	1.25	20	3	1.25163	-30	-1	-0.463847	10	4.5	1.39345	2	0	0	1	2	0	0	1
3103	4	6	6	7	3	mujer	57	3	0	3.21801	9	0.75	3	3	2.65013	2	3	3	2.93395	3	0.875	12	2	4.24091	3	1.125	1	1	2.48614	7	0.25	0	-2	0.56788	0	-2	0.284054	-30	-3	-1.0229	0	1	0	0	0	1	0	0
3104	8	6	5	8	4	mujer	63	4	3	4.82344	36	1.75	3	3	4.06056	15	2	1	4.0553	14	2.25	3	2	5.28113	53	1.75	2	1			1.875	0	2	0.76288	-30	3	0.768138	-30	0	-0.457695	0	1	0	0	0	1	0	0
3105	7	10.5	6		12	hombre	72	2	0	3.90627	38	0.25	10	19	5.65638	20	1	1	3.96631	58	0.5	4	0			0.375	14	14	7.45251	76	1.25	0	-3.5	-1.75011	20	1	-0.0600402	10
3106	1.5	4	4	7	4	mujer	69	0	0	1.89581	10	1	1	1	3.16181	10	2	1	2.61037	4	1.25	6	6	3.73798	4	1.75	1	1	3.16181	10	2	-30	-2.5	-1.266	-20	-2.5	-0.714556	-30	-5.5	-1.84217	0	1	0	0	0	1	0	0
3107	1	4	3	1	7	hombre	63	1	0	1.81423	6	0	0	1	2.18503	3	1	1	1.266	1	0	0	0	0.911203	2	0.25	5	3	3.6997	11	0.25	-80	-3	-0.370797	-30	-2	0.548232	-30	0	0.903029	1	0	1	0	0	1	0	0
3108	5	10	4	7	5.5	hombre	69	0	0	4.32019	63	1.25	2	8			0	0	3.09066	45	0.75	4	0	4.19681	16	0.625	4	0	4.11384	48	0	10	-5		70	1	1.22953	20	-2	0.123382	0	1	0	0	0	1	0	0
3109	4	6.5	6	3	11	mujer	67	1	0	3.03885	23	0.5	4	8	4.07569	22	3	2	4.17277	30	0.625	2	0	3.31497	20	0.25	6	6	5.66185	51	0	20	-2.5	-1.03684	-10	-2	-1.13392	-10	1	-0.276126	0	1	0	0	0	1	0	0
3110	11	9	10	1	8	mujer	54	14	14	6.61886	52	1	2	5	5.07134	67	6	7	5.64027	56	0.875	0	0	2.39521	25	0.625	1	2	4.47762	37	1	0	2	1.54752	0	1	0.978592	40	10	4.22365	2	0	0	1	2	0	0	1
3111	5.5	7.5	8	8.5		mujer	74	4	2	4.32299	20	2.875	2	7	3.65338	5	19	14	5.99411	13	2.875	8	4	4.98509	21	2.75						-20	-2	0.669616	0	-2.5	-1.67112	0	-3	-0.662093	0	1	0	0	0	1	0	0
3112	12	10.5	9.5		9.5	mujer	74	16	16	7.59775	56	2.875	8	4	6.42996	60	11	3	5.77656	49	2.875						5	5	6.08172	80	2.625	0	1.5	1.16779	50	2.5	1.82119
3113	8	8.5	5.5	4	3.5	hombre	66	0	24	4.60438	45	1.875	0	12	4.02506	19	2	1	4.08023	49	2	0	0	2.41517	21	1.625	0	0	2.22481	16	1.375	-30	-0.5	0.579322	20	2.5	0.524145	20	4	2.18921	2	0	0	1	1	0	1	0
3114	5	11	3.5			mujer	86	0	5	3.68097	71	1.75	12	10	6.46809	66	0	0	3.48461	79	2											-45	-6	-2.78712	-25	1.5	0.196362
3115	5	4	3.5	5.5	2.5	mujer	56	3	1	3.63848	11	1	4	0	3.19214	7	1	0	2.80653	11	1.5	4	1	3.47214	7	1.625	2	0	2.18837	4	1.25	0	1	0.446338	10	1.5	0.831949	0	-0.5	0.166338	0	1	0	0	0	1	0	0
3116	1	3	3	2	0	mujer	67	0	0	1.82206	9	0.125	0	2	1.59118	2	1	1	3.11334	14	1.625	1	0	1.75503	3	1.625	0	0	0.142	1	1.125	-30	-2	0.230874	-10	-2	-1.29128	-10	-1	0.0670286	0	1	0	0	0	1	0	0
3117	3	4.5	2.5	3	4.5	mujer	74	0	2	3.06064	45	2.25	2	0	3.18202	9	1	0	2.52406	9	2.875	2	0	2.81557	8	3	2	0	3.91121	17	1.5	-60	-1.5	-0.121373	-30	0.5	0.536586	-40	0	0.245075	0	1	0	0	0	1	0	0
3118	7.5					hombre	45	11	2	4.7029	8	0.875
3119	3	1	1	5	1.5	hombre	55	2	0	2.75602	9	0.75	0	0	1.05303	3	0	0	1.64614	7	0	4	0	3.28561	8	0.25	1	0	2.44143	12	0.125	10	2	1.70299	10	2	1.10988	-20	-2	-0.529592	0	1	0	0	0	1	0	0
3120	7	6	3	5	9	mujer	63	2	1			1.125	1	0	3.69602	32	2	0	3.25559	15	2.125	1	1	3.50501	20	2.375	6	5	5.49993	81	0.75	10	1		20	4		20	2						0	1	0	0
3121	8	9.5	11	8.5	9.5	mujer	55	5	6	4.80433	49	1.75	6	10	5.2997	28	6	6	5.39831	35	1.875	12	11	5.11661	9	0.875	10	11	5.8914	52	0.875	-40	-1.5	-0.495366	-50	-3	-0.593986	-40	-0.5	-0.31228	0	1	0	0	0	1	0	0
3122	4					mujer	69	0	2	3.31072	35	1.125
3123	8	6.5	6.5	3.5	8.5	mujer	59	2	8	4.35503	19	1.125	2	8	3.65606	7	2	8	3.83198	9	1.75	3	0	2.93401	9	1.25	8	8	4.88134	13	0.5	0	1.5	0.69897	0	1.5	0.52305	20	4.5	1.42102	2	0	0	1	2	0	0	1
3124	5	3.5				mujer	76	4	0	4.02485	23	1.125	2	0	3.44277	16																0	1.5	0.582074
3125	7	0	2.5	2	1	mujer	44	9	1	4.92064	15	1.5	0	0	0.911029	3	0	0	2.44943	12	0.125	0	0	2.30743	12	0.125	0	0			0.125	65	7	4.00961	25	4.5	2.4712	35	5	2.6132	2	0	0	1	2	0	0	1
3201	10.5	7.5	5.5			mujer	76	8	5	6.18789	71	1.75	5	4	5.24647	49	2	3	4.45521	51	2.25											20	3	0.941422	40	5	1.73268
3202	8	6	8.5	7.5	10.5	mujer	51	1	14	4.8263	24	1.75	2	13	4.21668	21	2	6	5.26411	54	2.25	3	6	4.20706	17	2.5	12	12	6.53669	43	2.25	50	2	0.609622	0	-0.5	-0.437804	30	0.5	0.619246	1	0	1	0	0	1	0	0
3203	8.5	7.5	11	9.5	10.5	hombre	47	6	10	5.31599	43	1.75	1	12	5.16202	65	5	8	5.53336	53	2	8	6	5.50244	45	2.625	8	10	6.5164	96	2.5	-20	1	0.153972	-20	-2.5	-0.21737	-10	-1	-0.186448	0	1	0	0	0	1	0	0
3204	4.5					mujer	70	2	2	4.73635	106	2.75
3205	4	7				hombre	65	0	0	2.93481	16	0.125	7	4	4.49088	18																40	-3	-1.55607
3206	7	8.5	8	6.5	9.5	mujer	72	5	4	4.77541	25	2	8	8	5.41825	42	16	9	5.46853	11	2.125	1	7	4.86095	88	1.75	18	13	6.47645	20	2.125	20	-1.5	-0.642837	0	-1	-0.693116	20	0.5	-0.085535	0	1	0	0	0	1	0	0
3207	10	7.5	10.5	7.5	9.5	mujer	64	14	14	6.6361	29	2	17	9	5.81858	37	20	8	6.94064	54	2.625	3	3	4.65576	43	1.25	10	5	5.34599	20	2.125	70	2.5	0.817518	20	-0.5	-0.304545	40	2.5	1.98034	1	0	1	0	1	0	1	0
3208	7	8	10	10.5	7	mujer	71	9	5	4.09424	7	2.125	9	9	4.96756	33	26	23	7.64001	22	2.875	28	21	8.36667	58	3	17	12	5.55956	26	3	30	-1	-0.873319	-60	-3	-3.54578	-60	-3.5	-4.27244	0	1	0	0	0	1	0	0
3209	10	8.5	8.5	9.5	8	mujer	64	16	14	6.44539	22	2.25	18	9	6.13272	43	19	9	6.16448	41	2.125	13	11	6.06701	17	2.375	12	6	4.98922	13	1.75	50	1.5	0.312675	50	1.5	0.28091	-10	0.5	0.378381	0	1	0	0	0	1	0	0
3210	6	2	5		4	mujer	68	3	3	3.84345	11	2	2	0	3.09769	22	1	1	3.53934	14	2.375	0	0			2	2	1			2	40	4	0.74576	-10	1	0.304109	30
3211	9.5	9.5	9	9	10.5	mujer	75	20	18	7.41794	91	1.125	22	21	8.03771	132	24	22	7.9216	136	2.125	16	15	6.93074	94	2.5	9	6	6.90913	130	3	-10	0	-0.619778	10	0.5	-0.503666	10	0.5	0.487195	0	1	0	0	0	1	0	0
3212	8					hombre	81	6	11	5.45521	74	1.875
3213	8.5	8.5	8.5	7.5	9	mujer	57	19	18	6.82079	52	1.5	9	10	5.33654	19	14	20	6.24198	34	1	5	4	4.90321	20	1.125	8	5	4.74054	11	1	-20	0	1.48425	0	0	0.578815	-40	1	1.91758	1	0	1	0	0	1	0	0
3214	8.5	8	10	9.5	5.5	mujer	74	11	7	5.57043	38	1.625	4	6	4.67959	22	8	7	5.55757	30	1.625	8	6	5.21879	20	2.25	5	2	4.54263	34	1.75	-20	0.5	0.890844	-30	-1.5	0.0128632	-30	-1	0.351642	0	1	0	0	0	1	0	0
3215	8					mujer	62	12	11	5.31799	12	1.625	10	10		12
3216	5	5	5.5			hombre	62	8	3	3.1955	5	0	1	3	3.06858	8	2	2	3.83858	24	2.375											-40	0	0.126917	-30	-0.5	-0.643077
3217	5.5	6	8.5	6	8.5	mujer	62	4	4	4.20764	37	2.125	5	7	4.21765	24	4	3	5.32325	49	1.25	4	2	4.33719	25	1.75	13	6	5.65861	37	1.75	0	-0.5	-0.0100036	-70	-3	-1.11561	-40	-0.5	-0.12955	0	1	0	0	0	1	0	0
3218	0.5	0.5	2.5	2.5	3.5	hombre	75	0	0	1.93746	13	0.625	0	0	2.03764	15	0	0	3.5107	82	0.5	0	0	3.09066	45	1.875	0	0	2.73343	12	1.875	0	0	-0.10017	-20	-2	-1.57324	-20	-2	-1.1532	0	1	0	0	0	1	0	0
3219	8					mujer	60	4	4	4.95467	26	2.875
3220	6	4				mujer	63	1	1	3.99773	22	2	6	4	3.77905	14																70	2	0.218675
3221	9.5					mujer	52	15	14	6.05178	17	2.875	8	5		19
3222	8.5	5.5				hombre	79	2	3	4.91987	44	2.5	1	1	4.45019	63																20	3	0.469672
3223	7.5	7.5	8.5	6		mujer	80	9	11	5.01245	31	1.875	16	16	6.00893	44	5	15	5.83892	54	2.875	4	14			2.5						0	0	-0.996487	-50	-1	-0.826476	-30	1.5						0	1	0	0
3224	2	4.5	5	3	4	hombre	66	1	1	1.95241	4	0	0	1	2.95253	11	3	1	3.27356	8	0.5	1	1	2.39261	5	0.25	2	0	1.98716	2	1	-60	-2.5	-1.00012	-30	-3	-1.32115	-20	-1	-0.4402	0	1	0	0	0	1	0	0
3225	11	7	8.5	9.5	9.5	mujer	57	25	18	8.38398	86	2.25	16	13	5.27299	12	25	18	7.42028	110	3	13	9	6.2194	54	2.125	24	18	7.42057	53	1.625	70	4	3.11099	80	2.5	0.963707	50	1.5	2.16459	1	0	1	0	0	1	0	0
3301	3.5	0.5	7	8.5	7	mujer	51	1	0	3.28422	40	0	0	0	2.16526	18	4	4	4.75493	44	0	8	0	5.21076	43	0.75	3	0	4.72982	52	0.875	0	3	1.11896	-20	-3.5	-1.47072	-60	-5	-1.92654	0	1	0	0	0	1	0	0
3302	4.5		3			mujer	78	0	0	3.07646	36	1	0	0			0	0	2.65064	24	1.375											20			10	1.5	0.425826
3303	5.5					mujer	66	16	0	3.92023	6	0.875
3304	10.5	2	0	2.5	4	mujer	55	16	12	6.30079	30	1.75	0	0	2.44756	33	0	0			0.375	1	0	3.00756	33	1.25	0	0	3.53121	25	1	50	8.5	3.85323	40	10.5		50	8	3.29323	2	0	0	1	2	0	0	1
3305	3.5	4	4		7	mujer	74	2	0	3.20713	21	0.125	0	0	3.28028	59	0	0	3.20607	65	0.25						4	0	5.08186	85	2.25	-10	-0.5	-0.0731511	0	-0.5	0.00105405
3306	6.5	2.5	1	1.5	6.5	mujer	70	1	3	3.81772	35	0.25	0	0	2.59109	27	0	2	2.33344	13	0	0	0	2.22481	16	0.25	2	4	4.18721	17	0.75	0	4	1.22663	10	5.5	1.48427	0	5	1.59291	2	0	0	1	2	0	0	1
3307	8	3	9		8	mujer	40	13	9	5.10717	9	1.25	1	1	2.25061	5	20	18	6.81768	14	2.375		6		10	1.5	5	7	4.52507	9	2	30	5	2.85656	-40	-1	-1.71051	-10
3308	6	8	3			mujer	42	6	2	4.64142	22	0.5	3	2	4.33772	31	0	1	2.84467	26	0											10	-2	0.303704	30	3	1.79676
3309	10					mujer	82	5	4	5.15294	35	2.625	4	2																		0
3310		7	9.5			mujer	79	26	18		41	2.375	12	0	4.711	19	9	5	4.37824	7	2.375
3311	9.5		8			hombre	73	4	9	4.54973	22	0.5	2	1			2	2	4.69023	54	0.25											20			-20	1.5	-0.140499
3312	3.5		3.5	2.5		hombre	65	1	1	3.16164	15	0.375	0	0			0	0	2.76285	23	0	0	0	2.30726	18	0.5						20			-10	0	0.398789	10	1	0.854375	1	0	1	0	0	1	0	0
3313	8	6				hombre	68	1	7	4.82	83	0.125	0	0	3.87161	61																-40	2	0.948387
3314	7	3	4	8.5	5	mujer	41	7	7	3.61884	4	0	2	0	2.8641	7	3	0	3.14976	10	0	9	12	4.82976	10	0.125	7	0	2.19162	1	0.25	-20	4	0.75474	-10	3	0.469079	-10	-1.5	-1.21092	0	1	0	0	0	1	0	0
3315	4	2	0	2.5	4	mujer	62	5	1	3.85383	15	0.375	2	0	1.56116	2	0	0	1.88143	12	0	1	0	2.96925	17	0.5	1	0	3.02381	10	1.125	10	2	2.29267	20	4	1.9724	0	1.5	0.884584	1	0	1	0	0	1	0	0
3316	6	0.5	2	3	4	mujer	57	5	1	3.75701	16	0.25	0	0	1.88143	12	1	1	2.77746	13	0	1	0	2.94101	20	0.125	0	0	2.97725	17	0.375	10	5.5	1.87558	10	4	0.979546	0	3	0.815998	1	0	1	0	1	0	1	0
3318	11	4.5	6	8.5	8.5	hombre	52	14	8	6.0016	38	0	0	0	3.49311	29	0	3	3.26808	29	0	12	0	5.17274	30	1.125	6	3	4.50415	13	0.625	-40	6.5	2.50849	10	5	2.73352	-20	2.5	0.828863	0	1	0	0	1	0	1	0
3319	10					mujer	79	15	7	6.06894	18	2.875
3320	10.5					hombre	51	9	5	4.85735	17	1
3321	11					mujer	66	18	13	6.6039	36	0.625
3322	7	9	4			mujer	47	16	3	4.65511	7	1.5	6	5			1	1			0											-20	-2		-10	3
3401	3	6				hombre	63	0	0	2.66501	20	0.875	18	2	5.09367	10																-10	-3	-2.42866
3402	8	6	7.5	4	4	mujer	41	7	3	4.61406	13	2.875	3	2	4.58139	13	3	2	4.8343	42	2.5	0	0	3.24721	25	2	1	1	3.30364	15	2	-40	2	0.0326667	0	0.5	-0.220238	-10	4	1.36685	1	0	1	0	1	0	1	0
3403	9.5	8.5	9.5	5	5.5	mujer	43	19	11	6.64748	48	2.5	14	7	5.50115	20	28	23	7.9586	123	2.75	7	0	3.87015	11	2.125	6	0	4.78202	58	2.25	0	1	1.14633	20	0	-1.31112	-10	4.5	2.77733	1	0	1	0	2	0	0	1
3404	8.5	8	2	4	5	mujer	67	7	7	4.47049	9	1.375	3	5	4.46978	22	0	0	2.66484	30	1.625	2	0	3.85907	29	1.25	3	4	4.05279	30	1.375	0	0.5	0.000710964	30	6.5	1.80565	0	4.5	0.611421	1	0	1	0	2	0	0	1
3405	5.5	2.5	2.5	4.5	5.5	mujer	74	4	1	4.72619	63	0.125	0	0	3.22728	67	1	0	3.80357	84	0.25	0	0	4.26188	71	0.25	2	0	5.07328	73	0.125	10	3	1.49891	20	3	0.922623	-60	1	0.464318	0	1	0	0	0	1	0	0
3406	8.5	9	7.5			hombre	69	15	6	5.10125	11	2.25	18	5	5.93491	44	9	3	4.87164	26	1.125											20	-0.5	-0.833656	10	1	0.229613
3407	2	5		6	5	mujer	36	0	2	2.41941	12	0	0	4	3.46054	28	0	4			1	4	4	4.28563	15	0.875	1	2	3.70361	15	1.75	-20	-3	-1.04113	-30			-30	-4	-1.86622	0	1	0	0	0	1	0	0
3408	2.5					mujer	70	0	0	2.91474	35	0.5
3409	4.5	7.5				hombre	54	0	0	3.91924	120	0	4	2	4.84235	42																-10	-3	-0.923104
3410	4.5	4		4.5	3	mujer	66	0	0	3.37964	37	0.625	1	0	3.62711	29	0	0			1.125	0	0	3.61787	52	0.875	0	0			1.125	10	0.5	-0.247465	30			0	0	-0.238228	0	1	0	0	0	1	0	0
3411	6	3	6.5	5	7	mujer	57	8	2	4.48536	13	1.75	5	0	3.35672	11	5	3	4.54418	20	1.625	7	0			1.625	10	1			1.875	20	3	1.12864	0	-0.5	-0.0588212	10	1						0	1	0	0
3412	4	1	10.5	7.5	3.5	mujer	55	0	1	3.20511	29	1.875	0	0	2.30573	22	10	5	6.06672	56	1.5	1	3	4.66284	52	1	0	0	3.62122	64	1.25	30	3	0.899377	-20	-6.5	-2.86161	-20	-3.5	-1.45774	0	1	0	0	0	1	0	0
3413						mujer	59	26	0			3
3414	8	9	10.5	10.5	7	mujer	67	14	6	5.53973	28	2.5	19	5	5.76625	21	15	5	6.66939	50	2.625	15	5	6.43943	36	2.375	5	1	5.04904	30	2.5	-10	-1	-0.22652	-50	-2.5	-1.12966	-50	-2.5	-0.899704	0	1	0	0	0	1	0	0
3415	8	8	8	5	8	mujer	44	25	12	6.21938	12	1.875	20	10	5.8953	13	20	1	5.80013	22	1.875	5	1			0.875	11	3	5.38483	28	1.25	0	0	0.324085	-10	0	0.419257	0	3						1	0	1	0
3416	1	1	2	2	0	hombre	73	0	0	0.769203	2	0	1	0	1.68661	5	0	0	2.07214	7	1	0	0	1.47903	3	0.625	0	0	0	1	0.375	20	0	-0.917404	-30	-1	-1.30293	-30	-1	-0.709826	0	1	0	0	0	1	0	0
3417	6.5					hombre	84	10	0	4.61204	21	0.875
3418	5	7.5	5	5	6.5	mujer	62	4	1	4.00564	15	1.25	6	3	5.39682	57	2	1	3.89317	25	2.125	1	1	3.44581	10	1.375	4	2	4.77908	47	1.5	0	-2.5	-1.39119	10	0	0.112463	-20	0	0.559826	0	1	0	0	0	1	0	0
3419	5	8		8.5		mujer	60	0	9	2.91214	7	0.625	11	8	5.20661	14						6	8	5.58351	48	1						0	-3	-2.29447				0	-3.5	-2.67138	0	1	0	0	0	1	0	0
3420	3	5	7	6	5	mujer	60	0	0	1.96441	4	1.125	20	0	4.1848	4	8	1	4.11215	6	1.875	7	1	3.92723	8	2	7	3	3.32873	7	2.25	20	-2	-2.2204	0	-4	-2.14774	20	-3	-1.96282	0	1	0	0	0	1	0	0
3421	6	6.5	7	6	6	mujer	70	26	0	5.30506	8	1.75	26	2	5.98469	18	27	1	5.16845	5	2.5	25	0	5.61453	11	2.375	24	1			2.125	20	-0.5	-0.679631	10	-1	0.136608	-10	0	-0.309467	0	1	0	0	0	1	0	0
3422	7					mujer	60	5	2	4.83272	28	2.125
3423	7.5	6.5	10	8.5		mujer	43	4	4	4.83756	33	1.625	12	4	4.90915	17	18	5	6.01771	22	2	25	10	6.23669	17	2	13	9			2.125	20	1	-0.0715909	-10	-2.5	-1.18015	10	-1	-1.39913	0	1	0	0	0	1	0	0
3424	5.5	8.5				hombre	63	2	0	3.64063	26	0.375	19	15	5.91395	11																-10	-3	-2.27332
3425	3	7	7			mujer	65	2	1	1.98316	2	2.125	4	10	4.17105	8	3	6	3.90386	9	2.5											-20	-4	-2.18788	-20	-4	-1.9207
3601	5					mujer	82	4	4	3.21823	6	0.375
3602	8	5.5	4.5	1.5	1.5	mujer	71	6	2	5.04553	48	0.875	4	1	3.47214	7	3	0	3.14976	10	2	0	0	2.02343	12	1.25	1	0	2.62861	16	1.75	-10	2.5	1.5734	0	3.5	1.89578	20	6.5	3.0221	2	0	0	1	2	0	0	1
3603	9	7		5.5	8	mujer	64	11	3	5.21754	18	1.25	6	2	4.53054	23						4	2	3.96541	12	1.25	4	4	4.51525	17	1.5	20	2	0.687005				10	3.5	1.25213	1	0	1	0	1	0	1	0
3604	11	11	10	5		mujer	73	8	3	5.87455	68	2.125	10	4	5.72919	38	17	2	6.18766	35	2	12	0	4.30336	13	2.125						0	0	0.145363	-10	1	-0.313114	20	6	1.57119	1	0	1	0	2	0	0	1
3605	7	5				mujer	71	7	1	4.24873	19	1.375	6	0	3.97735	15																-20	2	0.271379
3606	6					hombre	73	2	0	3.4426	24	1.25
3607	10	7	9.5			hombre	72	7	3	4.98368	27	0.25	3	2	4.05918	17	6	1	5.03136	37	1.5											0	3	0.924503	-10	0.5	-0.0476761
3608	4.5	5	8	7		mujer	51	2	0	2.91257	5	2.5	6	0	3.96332	8	8	0	5.26571	31	2.375	7	0	4.58683	25	2.375						-10	-0.5	-1.05076	-20	-3.5	-2.35314	10	-2.5	-1.67427	0	1	0	0	0	1	0	0
3609	8	9	7.5			hombre	69	5	1	4.40575	33	0.25	6	1	4.39935	15	6	0	2.99292	2	2.375											-30	-1	0.00640392	-50	0.5	1.41284
3610	7	6	8	4		mujer	57	2	6	4.08345	15	1.375	2	3	3.92775	16	6	2	4.75086	21	0.75	2	0	3.29742	13	0.875						0	1	0.155706	-10	-1	-0.667408	0	3	0.786028	1	0	1	0	1	0	1	0
3611	10	10.5	10	10.5		hombre	57	12	7	5.58555	23	1.625	11	8	5.31428	20	14	9	5.91258	17	1.5	10	5	5.37422	17	1.625						10	-0.5	0.271271	-20	0	-0.327024	-20	-0.5	0.211329	0	1	0	0	0	1	0	0
3612	9	8	6.5	6.5	6	hombre	82	2	6	4.02907	17	1.625	12	4	5.10553	15	12	0	4.47042	11	1.75	10	0	4.47022	14	1.875	4	0			2.25	-10	1	-1.07647	-20	2.5	-0.441358	-20	2.5	-0.44115	0	1	0	0	1	0	1	0
3613	10	11.5	10.5	5		mujer	25	7	7	5.05768	17	0.75	10	7	5.69623	28	10	6	5.2979	21	0.875	4	3	3.50078	10	0.875						0	-1.5	-0.638548	10	-0.5	-0.240218	40	5	1.5569	1	0	1	0	2	0	0	1
3614	8	11		7	5.5	mujer	66	7	2	4.60933	22	1.75	8	5	5.34603	32						8	0	4.37656	24	1.375	9	0	4.03261	25	1.75	-10	-3	-0.736703				0	1	0.232773	0	1	0	0	0	1	0	0
3615	3	8	9			mujer	74	3	0	2.65018	6	3	8	0	5.01819	49	11	0	5.60359	51	3											-20	-5	-2.36801	-40	-6	-2.95341
3616	11	11		10		mujer	63	14	3	6.12741	47	2.625	9	3	5.93905	65						16	2	6.25385	52	2.5						0	0	0.18836				0	1	-0.126445	0	1	0	0	0	1	0	0
3617	9	11		9		mujer	64	12	8	5.38267	16	2.25	10	4	5.60889	32						14	4	5.56844	19	2.25						-10	-2	-0.226222				-10	0	-0.185767	0	1	0	0	0	1	0	0
3618	9	8.5		8.5		mujer	60	6	1	5.47602	38	2.875	5	3	4.82819	20						9	1	4.87311	19	2.25						20	0.5	0.64784				30	0.5	0.602917	1	0	1	0	0	1	0	0
3619	1	2	2	1	3	hombre	71	0	0	1.19503	3	0.25	1	0	1.81441	4	2	0	2.2961	7	0.125	1	0	1.1872	2	0.25	0	0	2.40461	5	0.375	10	-1	-0.619377	20	-1	-1.10107	20	0	0.00782549	0	1	0	0	0	1	0	0
3620	12	9.5		8.5		mujer	43	11	9	5.99687	33	1.125	10	5	4.98841	12						9	2	5.04777	31	1.125						0	2.5	1.00846				20	3.5	0.949094	1	0	1	0	1	0	1	0
3621	0.5	0				mujer	45	0	0	1.45561	8	0	0	0	1.25423	6																0	0.5	0.201378
3622	9.5	7.5	10.5			mujer	44	7	6	4.19109	8	0.875	7	4	4.49088	18	15	8	5.86137	28	1.5											10	2	-0.299794	0	-1	-1.67029
3623	9	8.5	8	8		mujer	60	19	2	5.99452	33	2.375	16	1	5.39509	27	12	0	5.05369	31	2	16	0	5.78014	57	2.125						10	0.5	0.599432	0	1	0.94083	0	1	0.214382	0	1	0	0	0	1	0	0
3624	12	12		10	11	hombre	59	20	7	6.76685	37	1.875	21	5	7.14609	56						18	4	6.19219	38	1.875	19	3	6.64423	49	2	-10	0	-0.379239				20	2	0.57466	0	1	0	0	0	1	0	0
3625	7	5		4.5	5.5	hombre	60	2	6	3.54995	7	1.375	3	1	3.27356	8						5	0	2.44723	3	0.75	8	0	3.90573	10	1.25	10	2	0.276397				20	2.5	1.10273	1	0	1	0	1	0	1	0
3626	8	7	7.5	6		hombre	54	8	5	3.68905	3	0.75	8	1	2.71592	1	14	2	4.11234	3	1	8	2	3.45893	3	1						-10	1	0.973128	-10	0.5	-0.42329	0	2	0.230119	0	1	0	0	0	1	0	0
3627						hombre	59	6	4		8	1.375
3701	8	1	0		8	hombre	62	6	6	3.5366	3	1.125	0	0	0.284	1	0	0	0.142	1	0.375						2	10	3.7838	4	0.75	30	7	3.2526	40	8	3.3946
3702	9	10	7	7.5	9	mujer	76	4	6	4.5687	23	2.75	12	6	5.4374	37	16	12	5.49062	26	3	6	10	5.40743	49	3	10	8	5.52258	56	3	20	-1	-0.868693	40	2	-0.921913	10	1.5	-0.838723	0	1	0	0	0	1	0	0
3703	9.5	8	7	9	8	mujer	49	14	12	6.17907	31	1.625	16	15	4.37764	2	10	10	3.85134	3	0.625	9	7	3.90001	2	1.375	8	8	3.91428	4	1.625	10	1.5	1.80143	20	2.5	2.32773	-20	0.5	2.27905	1	0	1	0	0	1	0	0
3704	7		4.5			mujer	87	3	3	4.19334	50	0.5				37	1	0	3.73845	34	2.875		0		57										-50	2.5	0.454886
3705	10	8.5				mujer	67	15	9	5.94212	23	2	25	4	6.88799	62																7	1.5	-0.945878
3706	9	9.5	10	10	5	mujer	53	28	7	6.54539	14	2.75	26	12	7.02251	19	24	11	6.89072	24	2.875	23	12	7.04483	25	2.5	26	0	5.30318	22	2.375	-10	-0.5	-0.477115	0	-1	-0.345329	-10	-1	-0.499435	0	1	0	0	0	1	0	0
3707	9.5	10.5	10.5	10.5	3.5	mujer	69	11	5	5.20522	16	1.75	22	11	7.37134	46	22	10	7.13681	35	2	18	9	6.61419	38	2.125	6	1	3.74873	20	2.5	-25	-1	-2.16612	-25	-1	-1.93159	-5	-1	-1.40897	0	1	0	0	0	1	0	0
3708		8.5	9.5	6	9	hombre	68	4	4			1.125	14	11	5.58132	14	15	12	6.02845	15	1.75	4	2			2.125	14	5	5.49253	19	1.75	-20			-40			-10
3709	9.5	8	1	10.5	9.5	hombre	74	23	18	6.53862	20	0.875	27	25			0	0	1.94081	16	0.125	23	23	7.40814	37	1	12	13	5.62198	11	0.875	0	1.5		40	8.5	4.59781	-20	-1	-0.869524	0	1	0	0	0	1	0	0
3710	7.5		8.5		6	mujer	70	8	12	5.00313	18	1.375	4	0		50	8	6	5.37583	46	1.25						0	4	4.05311	29	1.875				0	-1	-0.372697
3711	1		1		4	mujer	44	0	0	1.68023	6	0				14	0	0	2.13117	21	0						1	0	2.86761	8	0.25				30	0	-0.450934
3712						mujer	67	10	4			2.625	2	0		22														68
