# Supplementary material for: The comparative responsiveness of Hospital Universitario Princesa Index and other composite indices for assessing rheumatoid arthritis activity
Source: PLoS One. 2019 Apr 10;14(4):e0214717. doi: 10.1371/journal.pone.0214717 (PMC6457549; doi:10.1371/journal.pone.0214717)
Supplement: S3 File — This Excell file includes in longitudinal format all data from PROAR cohort used to develop the results shown in this paper. (XLS) [file pone.0214717.s013.xls]

## Sheet: Sheet1
idpac	visita	sexo	edad	corti	cordos	mtx	mtxdose	clq	clqdodi	au	audosme	dpen	dpendos	ssz	sszdosd	csa	csados	lfl	lfldos	tnf	tnfdos	nad28	nat28	vsg	pcrmgdl	valomed	valopac	haq	das28	hupi_v	das28pcr	sdai	cdai
0101	0	hombre	46.7762	Si	7.5	Si	10	No		No		No		No		No		No		No		15	10	17	5.1			2	6.45084	11.5	6.83676	46.6	41.5
0101	1	hombre	47.165	Si	15	Si	6	No		No		No		No		No				No		4	3	6	1.64	mejor		0	3.02653	6.5	3.7613	11.54	9.9
0101	2	hombre	47.7153	Si	7	Si	15	No		No		No		No		No				No		6	3	13	1.37	mejor		0.375	4.20063	6.5	4.33031	17.67	16.3
0101	3	hombre	48.1342	Si	12.6	Si	20	No		No		No		No		No				No		8	6	8	2.11			1	4.57304	10.5	5.18418	27.01	24.9
0101	4	hombre	48.679	Si	5	Si	10	No		No		No		No		No				No		4	0	15	1.99	mejor	mejor	0.5	3.21864	5	3.38431	8.59	6.6
0101	8	hombre	51.1869	Si	3.5	Si	12.5															15	13	14	2.73	peor	peor	0.875	5.78762	11	6.09786	40.63	37.9
0101	9	hombre	51.6496	Si	5	Si	15															3	3	8	13.6	igual	mejor	0	3.207	6.5	4.48012	24.9	11.3
0101	10	hombre	52.2437	Si	5	Si	7.5													Si	80	1	1	38	2.11	mejor	mejor	0	3.54151	5	3.06841	7.41	5.3
0102	0	hombre	44.167	Si	15	Si	7.5	No		No		No		No		No		No		No		13	9	14	2.99			1.125	5.65182	11	5.99218	35.09	32.1
0102	1	hombre	44.5886	Si	4	Si	15	No		No		No		No		No				No		2	2	15	2.5	mejor		0.5	3.46556	6	3.69885	10.9	8.4
0102	2	hombre	45.0075			Si	20	No		No		No		No		No				No		6	2	9	2.35	mejor		0.25	3.78196	7.5	4.35522	15.15	12.8
0102	3	hombre	45.5825			Si	20	No		No		No		No		No				No		14	8	11	0.86	igual	peor	0.5	5.16902	9	5.26352	31.16	30.3
0102	4	hombre	46.2806			Si		No		No		No		No		No				Si	200	0	0	12	1.9	mejor	mejor	0	1.76783	2	2.06646	2.1	0.2
0102	5	hombre	46.694			Si	15	No		No		No		No		No				Si	200	6	2	28	4.77	peor	peor	0.625	5.08765	10	5.10654	23.77	19
0102	8	hombre	48.0739			Si	15							Si	500					Si	320	6	4	14	2.86	igual	mejor	0	4.45641	7	4.78331	20.36	17.5
0102	9	hombre	48.553			Si	15													Si	200	7	3	30	3.32	igual	igual	0.375	4.99433	8	4.8422	21.62	18.3
0103	0	hombre	74.8474	Si	5	Si	10	No		No		No		No		No		No		No		22	13	85	9.63			2.25	7.66001	12	7.15419	58.33	48.7
0103	1	hombre	75.2663	Si	7.5	Si	10	No		No		No		No		No				No		1	0	24	0.52	mejor		0	2.87904	3	2.27484	3.42	2.9
0103	2	hombre	75.7536	Si	5	Si	10	No		No		No		No		No				No		0	0	30	0.49	mejor		0	2.39504	1.5	1.61298	0.59	0.1
0103	3	hombre	76.2491	Si	5	Si	15	No		No		No		No		No				No		0	0	40	0.57	igual	igual	0	2.58222	2	1.64476	0.57	0
0103	4	hombre	76.9582	Si	5	Si	15	No		No		No		No		No				Si	100	0	0	30	0.02	mejor	mejor	0	2.38084	1.5	1.02564	0.12	0.1
0103	5	hombre	77.3744	Si	5	No		No		No		No		No		No				Si	200	0	0	63	1.94	mejor	mejor	0	2.98539	3	2.12959	3.94	2
0103	6	hombre	77.8344	Si	2.5															Si	200	0	0	34	0.36	mejor	mejor	0	2.51105	1.5	1.55138	1.06	0.7
0103	7	hombre	78.3217	Si	2	Si	12.5													Si	200	0	0	57	0.68	mejor	mejor	0	2.88694	2	1.75548	1.58	0.9
0103	8	hombre	78.7625	Si	2.5	Si	12.5													Si	200	0	0	58	0.53	mejor	mejor	0	2.92751	2	1.7066	1.43	0.9
0103	9	hombre	79.2526	Si	3	Si	10													Si	200	0	0	84	1.05	mejor	mejor	0	3.14417	2.5	1.88124	1.95	0.9
0103	10	hombre	79.6988	Si	2.5	Si	10													Si	200	1	0	55	5.1	mejor	igual	0	3.54473	4	3.12445	9	3.9
0104	0	mujer	45.2293	Si	6	Si	10	No		No		No		No		No		No		No		6	4	19	0.04			1.25	4.69857	4.5	3.71284	17.34	17.3
0104	1	mujer	45.6427	Si	4	Si	10	No		No		No		No		No				No		1	1	14	0.1	mejor		0.25	2.81414	2	2.17553	4.6	4.5
0104	2	mujer	46.0862	Si	4	No		No		No		No		No		No				No		2	1	15	0.19	mejor		0
0104	3	mujer	46.6393	Si	3.3	No		No		No		No		No		No				No		1	0	10	0.2	igual	igual	0.25	2.19521	1	1.9435	1.6	1.4
0104	4	mujer	47.1075	Si	4	Si	10	No		No		No		No		No				No		1	0	13	0.2	mejor	mejor	0.125	2.57766	2	2.1395	3.4	3.2
0104	5	mujer	47.6167	Si	4	Si	10	No		No		No		No		No				No		2	0	12	0.2	igual	igual	0.5	3.10652	3	2.72146	6.9	6.7
0104	6	mujer	48.104	Si	4	Si	6															2	1	13	0.25	igual	igual	0.375	3.43235	4	3.04295	8.35	8.1
0104	7	mujer	48.6133	Si	4	Si	10															0	0	13	0.2	mejor	mejor	0	1.88066	0	1.4395	1.3	1.1
0104	8	mujer	49.0951	Si	5	Si	15															2	0	10	0.2	igual	mejor	0	2.4535	1	2.20346	3.4	3.2
0105	0	hombre	63.7974	Si	6	Si	7.5	No		No		No		No		No		No		No		9	7	51	0.54			2	6.09167	11	4.95908	28.04	27.5
0105	1	hombre	64.1944	Si	4	Si	10	No		No		No		No		No				No		8	3	23	2.14	mejor		0	4.44113	6	4.33016	19.44	17.3
0105	2	hombre	64.6708			No		No		No		No		No		No				No		6	3	14	0.05	mejor		0.125	4.16731	5.5	3.42466	12.85	12.8
0105	4	hombre	65.8316			Si	10															1	1			mejor	mejor	0					5.9
0105	6	hombre	67.1102	Si	4	Si	10															0	0	15	1.75	mejor	mejor	0.125	1.93824	2	2.0524	2.25	0.5
0201	0	hombre	68.449	No		Si	12.5	No		No		No		No		No		No		No		20	20	29	6.54			2.25	7.30203	12	7.40305	58.64	52.1
0201	1	hombre	68.95	Si	7.5	Si	12.5	No		No		No		No		No				No		2	0			mejor		0.25					2.3
0201	2	hombre	69.2649	Si	5	Si	12.5	No		No		No		No		No				No		0	0	16	0.34	mejor		0.125	2.05441	1	1.60538	1.24	0.9
0201	3	hombre	69.8015	Si	5	Si	12.5	No		No		No		No		No				No		0	0	14	0.73	igual		0.125	1.84734	1	1.72185	0.73	0
0201	4	hombre	70.3162	Si	5	Si	12.5	No		No		No		No		No				No		0	0	15	0.17	igual	igual	0	1.89564	0.5	1.31757	0.17	0
0201	6	hombre	71.4689																			2	0			peor	peor	0					3
0201	7	hombre	71.822	Si	10																	0	0	25	0.1	igual	igual	0	2.25321	1.5	1.20953	0.1	0
0201	8	hombre	72.5311	Si	10																	0	0	24	0.25	igual	igual	0	2.22464	1.5	1.41099	0.25	0
0201	9	hombre	73.0732	Si	10																	0	0	24	0.91	igual	igual	0	2.22464	2	1.79251	0.91	0
0202	0	mujer	51.4743	No		Si	7.5	No		No		No		No		No		No		No		14	6	58	25.3			1.625	6.01219	10	6.12663	49.7	24.4
0202	1	mujer	51.9808			Si	7.5	No		No		No		No		No				No		14	6		1.7	mejor		1.5		11	5.36972	27.4	25.7
0202	2	mujer	52.5503			Si	15	No		No		No		No		No				No		6	5	59	3.74	igual		1.625	5.30319	10	4.71911	19.44	15.7
0202	3	mujer	52.9911	Si	15	No		No		No		No		No		No				No		6	4	36		mejor		1.25	4.67733	6			13.3
0202	4	mujer	53.5469			Si	15															6	2	44	1.93	igual	igual	1.25	4.67984	7	4.07752	13.13	11.2
0202	5	mujer	54.256			Si	15															5	3			igual	mejor	1.25					13.2
0202	6	mujer	54.6612			Si	10															0	0	24	0.11	mejor	mejor	0.625	2.48024	2	1.4791	2.41	2.3
0202	7	mujer	55.2909			Si	10															0	0	46	0.2	mejor	mejor	0.375	2.75105	1.5	1.4255	0.7	0.5
0203	0	hombre	77.9466	Si	5	Si	10	No		No		No		No		No		No		No		22	20	40	1.25			1.375	7.17968	11.5	6.4898	50.95	49.7
0203	1	hombre	78.5188	Si	5	Si	10	No		No		No		No		No				No		10	10	20	0.49	mejor		0.625	4.84956	7	4.3533	22.59	22.1
0203	2	hombre	79.0938	Si	5	Si	10	No		No		No		No		No				No		0	0	10	0.25	mejor		0.25	1.61181	0	1.41099	0.25	0
0203	3	hombre	79.4962	Si	5	Si	10															0	0	15	0.51	igual		0.125	1.89564	1	1.61098	1.41	0.9
0203	4	hombre	79.9945			Si	10															0	0	18	0.29	igual	igual	0.5	2.08006	1	1.50595	0.69	0.4
0203	5	hombre	80.512			Si	10															0	0	18	0.23	igual	igual	0.25	2.02326	1	1.38981	0.23	0
0203	6	hombre	81.0103			Si	10															0	0	22	0.23	igual	igual	0.875	2.63233	3.5	1.85181	3.53	3.3
0203	7	hombre	81.5387			Si	7.5															0	0	28	0.12	mejor		0.5	2.33254	1.5	1.24384	0.12	0
0204	0	hombre	74.5517	No		Si	7.5	No		No		No		No		No		No		No		22	20	59	2.22			0.875	6.92634	9	6.16673	50.82	48.6
0204	1	hombre	75.1431			Si	10	No		No		No		No		No				No		0	0	20	0.29	mejor		0.25	2.09701	1	1.44995	0.69	0.4
0204	2	hombre	75.6797			Si	10	No		No		No		No		No				No		0	0	34	0.99	igual		0.375	2.48265	2	1.83395	2.19	1.2
0204	3	hombre	75.948			Si	10															0	0	48	1.25			0.375	2.70984	2.5	1.89697	1.55	0.3
0204	4	hombre	76.6762			Si	10															0	0	19	0.33	mejor	mejor	0.125	2.06111	1	1.4851	0.33	0
0301	0	mujer	31.2498	No		No		No		No		No		No		No		No		No		5	5	20	0.88			0.125	4.61207	8	4.28995	21.38	20.5
0302	0	hombre	47.2361	Si	6	No		Si	250	No		No		No		No		No		No		16	8	15	1.79			1.375	5.62891	10	5.75006	37.29	35.5
0302	1	hombre	47.7016	Si	4	No		Si	250	No		No		No		No				No		0	0	16	5.12	mejor		0.25	2.04021	2.5	2.48183	7.02	1.9
0401	0	mujer	42.0698	No		No		No		No		No		No		No		No		No		3	1	20	0.13			1.75	4.3221	6.5	3.4758	12.93	12.8
0401	1	mujer	42.5353			No		No		No		No		No		No		Si	20	No		6	1	9	0.31	igual		1.375	3.49392	4	3.42767	9.81	9.5
0401	2	mujer	43.0472			No		No		No		No		No		No		Si	10	No		15	0	6	0.31	mejor		1.375	3.95754	5	4.18283	19.21	18.9
0402	0	mujer	50.4011	Si	5	No		No		No		No		No		No		No		No		6	5	12	0.34			0.25	4.13154	6	3.88319	14.54	14.2
0402	1	mujer	50.9459			Si	15	No		No		No		No		No				No		11	8	35	0.81	igual		0.5	5.70074	10	4.96425	27.41	26.6
0402	2	mujer	51.5154	Si	5	Si	15	No		No		No		No		No				No		5	3	18	0.34	mejor		1	4.26738	4.5	3.73455	14.34	14
0402	3	mujer	52.0657	Si	5	Si	20	No		No		No		No		No				No		10	9	22	0.31	peor	peor	1.25	5.46659	9	4.76483	28.71	28.4
0403	0	mujer	47.9671	Si	5	Si	7.5	No		No		No		No		No		No		No		2	11	73	1.29			0.75	4.95733	7.5	3.85209	19.89	18.6
0403	1	mujer	48.5092	Si	5	Si	20	No		No		No		No		No				No		2	5	30	0.48	mejor		0	3.98537	5	3.19289	11.78	11.3
0403	2	mujer	48.9884	Si	5	Si	20	No		No		No		No		No				No		6	7	41	7	igual		0.125	4.98016	9	4.87309	26.1	19.1
0403	3	mujer	49.514	Si	5	Si	20	No		No		No		No		No				Si	80	0	0	3	0.34	mejor	mejor	0	0.769029	0	1.49338	0.34	0
0404	0	hombre	42.7844	Si	5	No		No		No		No		No		No		No		No		5	1	35	1.78			0.25	4.01376	7	3.54839	8.48	6.7
0404	1	hombre	43.3457			No		Si	250	No		No		No		No				No		3	2	12	0.65	mejor		0	3.10236	4	3.05129	6.05	5.4
0404	2	hombre	43.8193			No		Si	250	No		No		No		No				No		4	1	16	0.62	igual		0.375	3.49101	5.5	3.22467	7.12	6.5
0404	3	hombre	44.3696			No		Si	250	No		No		No		No				No		0	0	14	0.77	mejor	mejor	0	1.84734	1	1.7388	0.77	0
0405	0	mujer	47.2526	Si	5	Si	7.5	No		No		No		No		No		No		No		8	6	12	0.34			0.5	4.20367	6	3.95915	19.34	19
0405	1	mujer	47.7919	Si	2.5	Si	12.5	No		No		No		No		No				No		6	1	21	0.38	mejor		0.75	4.05863	5	3.45642	12.18	11.8
0405	2	mujer	48.3094			Si	15	No		No		No		No		No				No		4	1	13	0.32	mejor		0.5	3.24626	3	2.93263	6.52	6.2
0405	3	mujer	48.8022	Si	15	No		No		No		No		No		No				Si	80	0	0	23	0.34	mejor	mejor	0.25	2.23745	1	1.53538	1.14	0.8
0501	0	mujer	50.3162	Si		No		Si		No		No		No		No		No		No		20	2	14	0.39			1.625	5.49781	7	5.1885	30.09	29.7
0601	0	mujer	68.2738	Si	5	Si	7.5	No		No		No		No		No		No		No		15	11	84	2.48			1.5	6.974	12	5.99766	37.48	35
0601	1	mujer	68.7721	Si	5	Si	7.5	No		No		No		No		No				No		15	9	27	0.26	mejor		1	5.47899	7	4.59801	27.76	27.5
0601	2	mujer	69.2621	Si	5	Si	12.5	No		No		No		Si	1.5	No				No		15	14	60	3.09	peor		1.875	7.28518	12	6.61307	48.69	45.6
0601	3	mujer	69.8453			Si	7.5	No		No		No		No		No				No		17	14	24	0.2	mejor		1.125	6.37079	10	5.4961	42.1	41.9
0601	4	mujer	70.2779			Si	12.5	No		No		No		No		No				No		24	24	82	6.18	peor	peor	1.75	7.93335	12	7.29353	65.18	59
0601	5	mujer	70.8775			Si	10	No		No		No		Si	1.5	No						10	3	34	2.02	mejor	mejor	0.375	5.34022	8	4.93129	23.52	21.5
0601	6	mujer	71.447			Si	10															7	7	50	0.64	mejor	igual	0.25	5.5972	10	4.53296	20.74	20.1
0602	0	mujer	33.8782	No		No		No		No		No		No		No		No		No		16	16	27	0.1			0.75	6.04649	8	4.94753	43.4	43.3
0602	1	mujer	34.3463			No		No		No		No		No		No				No		4	2	22		mejor		0	3.81737	5			8
0602	2	mujer	34.9322			No		No		No		No		No		No				No		6	4	16	0.26	peor		0.125	3.99608	2.5	3.47885	12.76	12.5
0602	3	mujer	35.3703			No		No		No		No		No		No				No		3	1	50	2.21	igual		0.625	4.1115	6	3.46629	8.31	6.1
0602	4	mujer	36.0055			No		No		No		No		No		No				No		2	2	24	0.37	mejor	mejor	0	3.56736	3	2.85906	6.87	6.5
0602	5	mujer	36.5311			Si	7.5	No		No		No		No		No				No		7	5	30	0.48	peor	peor	0.75	5.39307	10	4.59655	22.68	22.2
0602	6	mujer	37.0212			Si	12.5															4	3	19	0.13	peor	igual	0	4.04641	5.5	3.24282	11.83	11.7
0603	0	hombre	28.1533	No		No		No		No		No		No		No		No		No		14	2	79	7.8			1.25	5.96287	8	5.44431	33.3	25.5
0604	0	mujer	72.1424	Si	5	Si	7.5	No		No		No		No		No		No		No		14	14	43	3.6			1.25	7.12109	12	6.73292	48.1	44.5
0604	1	mujer	72.6105	Si	5	Si	7.5	No		No		No		No		No				No		8	3	28	1.83	mejor		1.25	4.79182	6.5	4.48653	17.63	15.8
0604	2	mujer	73.1225	Si	5	Si	7.5	Si	250	No		No		No		No				No		12	12	46	35.2	peor		1.75	6.80763	12	7.18577	73.8	38.6
0604	3	mujer	73.6372	Si	5	Si	12.5	No		No		No		No		No				No		9	7	17	0.98	mejor		0.625	4.68364	8	4.51745	22.38	21.4
0604	4	mujer	74.2505	Si	5	Si	10	No		No		No		No		No				No		7	6	24	2.25	mejor	mejor	1.375	4.67268	9.5	4.544	18.45	16.2
0604	5	mujer	74.757	Si	5	Si	10	No		No		No		No		No				No		6	6	16	1.87	mejor		1	4.30833	8	4.39859	18.67	16.8
0604	6	mujer	75.2471	Si	5	Si	10															6	4	18	0.82	mejor	mejor	0.875	4.02173	3	3.76063	12.22	11.4
0604	7	mujer	75.7262	Si	2.5	Si	7.5															9	6	16	0.34	mejor	mejor	0	4.38667	6.5	3.94323	16.54	16.2
0604	8	mujer	76.282	Si	2.5	Si	7.5															7	6	22	0.25	mejor	mejor	0	4.45558	7	3.70447	14.45	14.2
0604	9	mujer	76.7392	Si	2.5	Si	7.5															8	2	18	0.44	mejor	mejor	0	4.07987	4.5	3.631	11.54	11.1
0604	10	mujer	77.1828	Si	2.5	Si	7.5															15	15	24	0.68	peor	peor	0.75	5.77227	8.5	5.24679	38.08	37.4
0605	0	mujer	80.5996	Si	10	No		No		No		No		No		No		No		No		15	14	88	9.2			1	7.12727	12	6.57827	48.2	39
0605	1	mujer	81.0486	Si	7.5	No		Si	200	No		No		No		No				No		8	6	66		mejor		2	5.97919	12			24.8
0605	2	mujer	81.5606	Si	5	Si	10	Si	300	No		No		No		No				No		7	6	40	20.9	mejor		0.75	5.12966	10	5.43044	41.9	21
0605	3	mujer	82.1793	Si	7.5	Si	10	Si	300	No		No		No		No				No		5	1	34	7.13	igual		1	4.74607	9	4.77529	21.73	14.6
0605	4	mujer	82.7077	Si	5	Si	12.5	Si	200	No		No		No		No				No		1	0	16	0.19	igual	mejor	1	2.76561	2.5	2.1693	4.59	4.4
0605	5	mujer	83.1923	Si	5	Si	10	No		No		No		No		No				Si	80	13	5	82	3.76	peor	peor	1.75	6.68643	12	5.87238	34.36	30.6
0605	6	mujer	83.7235	Si	5	Si	10															6	4	39	0.89	peor	peor	3	5.34396	7	4.55703	21.09	20.2
0605	7	mujer	84.2218	Si	5	Si	10													Si	80	6	6	31	1.12	peor	peor	2.125	5.39611	10.5	4.84209	24.22	23.1
0605	8	mujer	84.7201	Si	5	Si	7.5													Si	80			24	1.12	mejor	mejor	2.75
0605	9	mujer	85.1773	Si	5	Si	7.5															4	2	22	0.68	mejor	mejor	3	3.93097	5.5	3.46746	10.48	9.8
0701	0	mujer	46.872	No		No		No		Si	200	No		No		No		No		No		9	3	32				1.375	5.29292	8			19.4
0701	1	mujer	47.4086	Si	4	No		No		Si	200	No		No		No				No		2	0	30		mejor		1	3.66273	5			6.5
0701	2	mujer	47.9233	Si	5	No		No		Si		No		No		No				No		6	6	62	3.62	peor		1.875	6.23632	11	5.59344	31.62	28
0701	3	mujer	48.4052			Si	7.5	No		Si	50	No		No		No				No		7	2	26	1.09	mejor	mejor	1.75	4.9459	9	4.51315	18.09	17
0701	4	mujer	49.0267			Si	5	Si	375	No		No		No		No				No		6	2	42	1.81			1.875	5.49927	9	4.89558	24.21	22.4
0701	5	mujer	49.4894			Si	10	No		No		No		No		No				No		6	3	59		peor	peor	1.75	5.65705	8			22.7
0701	6	mujer	49.9849			Si	10											Si	20			9	3	61	2.65	igual	igual	1.75	5.90071	9	5.17208	27.75	25.1
0701	7	mujer	50.5079			Si	15							Si	0.5			Si	20			5	4	33	0.7	igual	peor	1.625	5.10857	7	4.3608	18.3	17.6
0701	8	mujer	51.0308	Si	5	Si	15															3	3	53		peor	peor	1.625	5.0986	10			17.2
0701	9	mujer	51.488	Si	5	Si	20							Si								7	4	37	4	igual	peor	1.625	5.38763	9	5.15051	28.1	24.1
0701	10	mujer	51.9425	Si	5	Si	15													Si	80	8	4	49		igual	peor	1.375	5.82765	9			24.6
0702	0	mujer	43.5866	No		No		No		Si	200	No		No		No		No		No		5	4		2.78			1.375		7	4.45793	21.88	19.1
0702	1	mujer	44.104			No		Si		Si	50	No		No		No				No		1	0	10		mejor		0.5	2.25201	1			2
0702	2	mujer	44.5914	Si	15	No		Si		No		No		Si	1.5	No				No		1	0	28		peor		1.125	3.52654	5			7.1
0702	3	mujer	45.1472			No		No		No		No		Si	2	No				No		1	1	7		mejor	mejor	0.5	2.62714	3			6.5
0702	4	mujer	45.7604			No		Si	300	No		No		Si	1.5	No				No		2	2	13		mejor	mejor	0.75	3.30859	3			8.2
0702	5	mujer	46.3217	Si	5			Si	300					Si	1.5							1	1	18		igual	igual	0.75	2.99006	3			4.5
0703	0	mujer	52.6571	No		Si	5	No		No		No		No		No		No		No		12	6	34	2.25			1.625	5.15768	9	4.79227	27.95	25.7
0703	1	mujer	53.1554	Si	5	Si	7.5	No		No		No		No		No				No		8	1	20	1.51	mejor		0.875	4.00759	6	3.88029	15.81	14.3
0703	2	mujer	53.6564	Si	5	Si	10	Si		No		No		No		No				No		5	4	20	13.2	igual		0.625	4.00543	4	4.63072	24.8	11.6
0703	3	mujer	54.1547	Si	5	Si	10	Si	250	No		No		No		No				No		5	5	18		mejor	mejor	1	4.41052	8			16.1
0703	4	mujer	54.6146	Si	5	Si	15	Si	250	No		No		No		No				No		4	4	12	0.44	igual	igual	0.75	4.04223	6	3.8631	15.44	15
0703	5	mujer	55.1047	Si	5	Si	15	No		No		No		No		No				No		4	4	28		igual	igual	0.5	4.72054	8			14
0703	6	mujer	55.718			Si	15	Si	250													2	2	11		igual	igual	0.375	3.53245	4			10.4
0703	7	mujer	56.3888			Si	12.5	Si	250													2	2	11	0.6	igual	igual	0.375	3.56085	4.5	3.53447	10.6	10
0703	8	mujer	56.909			Si	6	Si	250													4	2	16	0.8	igual	igual	1	4.14825	6	3.95298	13.7	12.9
0703	9	mujer	57.4812			Si	6	Si	250													4	2	11	0.5	mejor	mejor	1	3.90016	5	3.82101	12.4	11.9
0703	10	mujer	58.0014			Si	15	Si	250													2	2	17		igual	igual	1	3.86557	5			10.6
0704	0	hombre	48.0684	No		No		No		Si	200	No		No		No		No		No		2	2	18	0.62			0.25	3.28079	4.5	2.92861	7.12	6.5
0704	1	hombre	48.5832			No		No		Si	200	No		No		No				No		0	0	6	0.4	mejor		0	1.25423	0	1.5394	0.4	0
0704	2	hombre	49.1198			No		No		Si	50	No		No		No				No		0	0	3	0.27	mejor		0	0.769029	0	1.431	0.27	0
0704	3	hombre	49.7303			No		No		Si	50	No		No		No				No		0	0	3	0.58	igual		0.125	0.854229	0.5	1.73409	1.18	0.6
0704	4	hombre	50.2697			No		No		Si	50	No		No		No				No		0	0	7		igual	igual	0	1.36214	0			0
0704	5	hombre	50.8802							Si	50											0	0	2	0.2	igual	igual	0	0.485203	0	1.3555	0.2	0
0704	6	hombre	51.3812																			0	0	3		igual	igual	0	0.769029	0			0
0704	7	hombre	51.8741					Si	250													0	0	3	1.1	igual	igual	0	0.769029	1	1.85457	1.1	0
0704	8	hombre	52.3723					Si	250													0	0	3	0.5	igual	igual	0	0.769029	0	1.60503	0.5	0
0704	9	hombre	52.9473					Si	250													0	0	4		igual	igual	0	0.970406	0			0
0704	10	hombre	53.4702					Si	100													0	0	7		igual	igual	0	1.36214	0			0
0705	0	mujer	37.9055	Si	10	No		No		Si	200	No		No		No		No		No		17	13	72	7.18			2.5	7.72597	12	7.22207	56.58	49.4
0705	1	mujer	38.4038	Si	7.5	Si	10	No		Si	200	No		No		No				No		22	5	9	5	mejor		1.25	5.23068	9.5	6.07619	36	31
0705	2	mujer	38.8775	Si	5	Si	15	Si	250	Si	50	No		No		No				No		9	5	20	1.9	mejor		0.5	4.68106	9	4.62456	18.3	16.4
0705	3	mujer	39.4305	Si	2.5	Si	10	Si	125	Si	50	No		No		No				No		12	5	29	2.03	peor		1.25	5.63893	11.5	5.34113	30.43	28.4
0705	4	mujer	39.781	Si	2.5	Si	15	Si	107	No		Si	50	No		No				No		10	3	42	2.6	mejor	mejor	1.375	5.40294	8	4.93435	21.4	18.8
0705	5	mujer	40.3176	Si	2.5	Si	15	Si	107.7	Si	50											22	7	28	1.5	peor	peor	1.25	6.32612	10	5.95557	39.7	38.2
0705	6	mujer	40.8953			Si	15											Si	20			7	5	21	1.8	igual	igual	1.625	4.9162	10.5	4.79972	20.5	18.7
0705	7	mujer	41.3826			Si	20													Si	80	6	1	30	1.3	mejor	mejor	1.375	4.5639	7	4.09377	13.4	12.1
0705	8	mujer	41.8727			Si	20													Si	80	4	0	31	1.23	mejor	mejor	1.375	4.02499	6.5	3.51559	8.83	7.6
0705	9	mujer	42.3956			Si	20													Si	80	9	0	26	1.8	igual	igual	1.75	4.57047	7.5	4.316	15.7	13.9
0901	0	mujer	59.6222	Si	10	No		No		No		No		No		No		No		No		24	16	63	3.4			0.875	7.79173	12	7.12535	58.4	55
0901	1	mujer	60.0986	Si	10	Si	15	No		No		No		No		No				No		9	4	25	0.29	mejor		0.75	4.84121	5	4.03995	18.19	17.9
0901	2	mujer	60.6954	Si	7.5	Si	20															0	0	16	0.3	mejor		0.625	2.18221	1.5	1.69707	2.3	2
0901	3	mujer	61.2923	Si	5	Si	20															4	3	13	0.3	igual	mejor	0.75	3.82337	5	3.48404	11.9	11.6
0901	4	mujer	61.8782	Si	5	Si	20											Si	20			8	5	15	0.2	mejor	mejor	0.875	4.38446	7	3.84552	18.8	18.6
0901	5	mujer	62.4038	Si	5	Si	20											Si	20			0	0	13	0.2	mejor	mejor	0.25	1.89486	0	1.4535	1.8	1.6
0902	0	mujer	59.9233	Si	7.5	Si	7.5	No		No		No		No		No		No		No		22	21	4	0.5			1.5	5.41464	8	6.04679	54.3	53.8
0902	1	mujer	60.4271	Si	7.5	Si	7.5	No		No		No		No		No				No		10	4	9	0.7	mejor		0	3.86112	3.5	4.03947	16.8	16.1
0902	2	mujer	60.8843	Si	3.75	Si	7.5															4	1	5	0.9	igual		0	2.76201	4.5	3.42693	11.9	11
0902	3	mujer	61.4182	Si	5	Si	15															5	0	10	0.9	igual	mejor	0.25	2.93803	2.5	3.12513	11.9	11
0902	4	mujer	61.8946	Si	5	Si	20															4	0	9	0.3	igual	peor	1	3.71306	5	3.62907	15.7	15.4
0903	0	mujer	34.5955	Si	7.5	No		No		No		No		No		No		No		No		14	10	39	5.2			1.375	6.4196	12	6.23807	39.7	34.5
0903	1	mujer	35.0883	Si	4	Si	7.5	No		No		No		No		No				No		0	0	35	2	mejor		0	2.48874	3	2.05603	2	0
0903	2	mujer	35.5811	Si	0.5	Si	7.5															0	0	10	0.2	igual		0	1.65441	0	1.3975	0.5	0.3
0903	3	mujer	36.2245			Si	5															0	0	7	0.3	igual	igual	0	1.36214	0	1.45907	0.3	0
0903	4	mujer	36.7009			Si	2.5															0	0	18	0.3	igual	igual	0	2.02326	0.5	1.45907	0.3	0
0903	5	mujer	37.2758																			0	0	6	0.2	igual	igual	0	1.25423	0	1.3555	0.2	0
0904	0	mujer	24.616	No		Si	7.5	No		No		No		No		No		No		No		21	20	4	0.29			0.5	5.39442	8	5.87039	49.59	49.3
0904	1	mujer	25.1499	Si	6	Si	7.5															8	2	6	0.2	mejor		0	3.38185	4	3.4894	12.7	12.5
0904	2	mujer	25.4976	Si	6			Si	250													1	0	1	0.2	mejor		0	0.5834	1	1.9435	2	1.8
0904	3	mujer	26.2861	Si	4.5			Si	400													7	4	2	0.2		igual	0	2.621	3	3.49512	13	12.8
0904	4	mujer	26.8255	Si	9			Si	400													1	1	2	0.2	igual	igual	0	1.3952	2	2.2655	3.4	3.2
0904	5	mujer	27.3128	Si	4			Si	400													0	0	4	0.2	mejor	peor	0	1.06981	0	1.4535	1.7	1.5
0905	0	mujer	45.4867	No		No		No		No		No		No		No		No		No		14	7	24	0.6			0.5	5.08105	7.5	4.52467	25.1	24.5
0905	1	mujer	45.9466			Si	7.5															10	5	23	0.9	igual		0.125	4.59915	7.5	4.1999	21	20.1
0905	2	mujer	46.6229	Si	5	No																0	0	11	0.3	mejor		0.125	1.97673	1	1.75307	2.6	2.3
1001	0	mujer	40.6598	Si	7.5	Si	7.5	No		No		No		No		No		No		No		11	7	28	1.08			1.75	6.25946	11	5.76264	30.48	29.4
1001	1	mujer	41.3607	Si	7.5	Si	7.5	No		No		No		No		No				No		5	5	17	0.58	mejor		0	4.00131	6	3.66839	16.08	15.5
1001	2	mujer	42.0205	Si	10	Si	15	No		No		No		No		No				No		13	13	24	1.38	peor		0.875	6.38569	11	6.07873	39.88	38.5
1001	3	mujer	42.5626	Si	10	Si	5															10	10	22	1.38	peor		1.375	5.95288	11	5.70638	36.88	35.5
1001	4	mujer	43.0308	Si	10	Si	10															10	10	17	1.63	igual	mejor	0.75	5.5594	11	5.55257	34.63	33
1001	5	mujer	43.5647	Si	7.5	Si	20															6	9	20	0.1	mejor	igual	0.375	5.06108	8.5	4.16325	26.2	26.1
1001	6	mujer	44.1205	Si	7.5	Si	20															0	12	14		igual	igual	0.75	3.22874	4			19.3
1001	7	mujer	44.6571	Si	7.5	Si	25															8	8	14	1.69	peor	peor	1.5	4.93039	9.5	5.07441	30.89	29.2
1001	8	mujer	45.2457	Si	7.5	Si	25													Si	200	5	5	5	1.04	mejor	mejor	0.125	3.00267	6	3.7144	12.74	11.7
1001	9	mujer	45.9028	Si	7.5	Si	25													Si	200	0	5	5		mejor	mejor	0.125	1.79005	3			6.5
1002	0	mujer	49.2211	No		No		No		No		No		No		No		No		No		18	13	10	0.29			2.375	6.21165	9	6.03938	43.39	43.1
1002	1	mujer	49.9411	Si	7.5	Si	10	Si	250	No		No		No		No				No		8	3	5	0.2	mejor		0.5	3.61429	4	3.84439	15.2	15
1002	2	mujer	50.5818	Si	5	No		Si	250	No		No		No		No				No		2	2	3	0	mejor		0.5	2.23955	3	2.42794	6.5	6.5
1002	3	mujer	51.1239	Si	5			Si	250													0	2	9	0.01	mejor		0	1.96809	1	1.41829	2.41	2.4
1002	4	mujer	51.7947	Si	5			Si	250													0	0	5	0.01	mejor	mejor	0	1.12661	0	0.994312	0.01	0
1002	5	mujer	52.2984					Si	250													0	0	5	0.01	mejor	mejor	0	1.19761	0	1.06431	1.21	1.2
1002	6	mujer	52.7146					Si	250													0	0	21	0.28	mejor	mejor	0.25	2.20217	1	1.5106	1.28	1
1002	7	mujer	53.2895	Si	2.5			Si														4	4	6	0.12	peor	peor	0.25	3.50023	6	3.48384	14.22	14.1
1002	8	mujer	54.0808					Si	250													0	0	6	0.28	mejor	mejor	0	1.32523	0	1.5106	1.28	1
1002	9	mujer	54.7461					Si	200													0	0	21	0.28	mejor	mejor	0	2.13117	1	1.4406	0.28	0
1003	0	mujer	53.8015	Si	10	Si	10	No		No		No		No		No		No		No		13	9	68	3.39			2.25	6.77234	12	6.05	37.79	34.4
1003	1	mujer	54.5161	Si	10	Si	10	No		No		No		No		No				No		8	2	16	0.42	mejor		0.625	4.19623	5.5	3.81342	13.92	13.5
1003	2	mujer	55.1732	Si	5	Si	25	Si	250	No		No		No		No				No		3	3	18	0.7	mejor		0.5	3.63265	5	3.31752	8.7	8
1003	3	mujer	55.7098	Si	5	Si	25															3	3	17	0.37	mejor		0.875	4.03284	6.5	3.56005	11.27	10.9
1003	4	mujer	56.1533	Si	20	Si	17.5	Si	250					Si	1							24	24	18	1.31	peor	peor	1.875	7.4825	10.5	7.35777	68.31	67
1003	5	mujer	56.4983			Si	20													Si	200	6	6	31		mejor	mejor	0.625	5.12631	10			20
1003	6	mujer	57.3005			Si	20													Si	200	2	2	35		peor	igual	0.625	4.42787	8			11.8
1003	7	mujer	57.8535			Si	20													Si	200	6	6	19		igual	igual	0.625	4.82623	8			18.8
1003	8	mujer	58.4312			Si	20													Si	200	6	6	17	0.35	mejor	mejor	0.625	4.71997	7.5	4.23104	19.25	18.9
1003	9	mujer	58.9624			Si	20													Si	200	0	0	18	0.35	mejor	mejor	0	2.73326	2.5	2.20147	6.05	5.7
1201	0	mujer	32.104	Si		No		No		No		No		No		No		No		No		9	4	10	0.68			1.25	4.54061	5.5	4.62548	24.58	23.9
1201	1	mujer	32.564	Si	4	No		No		No		No		No		No				No		7	0	14	0.9	mejor		1.5	3.94053	5.5	3.88655	14.3	13.4
1201	2	mujer	33.1006			No		No		No		No		No		No				No		2	1	35	1.43	mejor		0.375	3.91263	5.5	3.36399	7.83	6.4
1201	3	mujer	33.6591			No		No		No		No		No		No				No		14	6	46	3.83	peor		1.5	6.75872	12	6.35083	40.73	36.9
1201	4	mujer	33.9658	Si	4	Si	10	No		No		No		No		No				No		10	2		2.39	mejor	mejor	1.125		9	4.90021	20.49	18.1
1201	5	mujer	34.5216	Si	2	Si	7.5	Si	400	No		No		No		No				No		9	3	35	20	peor	peor	1.5	5.35565	8	5.73416	40.6	20.6
1201	6	mujer	34.9815	Si	4	Si	15	Si	400													18	7		2.39	peor	peor	2.5		12	6.20004	42.29	39.9
1201	7	mujer	35.3648	Si	4	Si	20									Si	125					19	7	28	25.9	peor	peor		6.62493	11.5	7.24964	67.8	41.9
1201	8	mujer	36.0739	Si	15	Si	20									Si				Si	180	4	4	44	43.6	mejor	igual	1.5	4.83813	9	5.33278	57.7	14.1
1201	9	mujer	36.4572	Si	10	Si	20													Si		14	5	34	39.5	peor	peor	1.75	5.63452	11	6.28274	67.7	28.2
1201	10	mujer	37.013	Si	6	Si	25													Si		7	3	16	16.6	mejor	mejor	1.625	4.46911	7	5.32907	34.6	18
1202	0	hombre	50.6858	Si	7.5	No		No		No		No		No		No		No		No		28	22	54	5.16			1.875	7.96995	12	7.55914	69.56	64.4
1202	1	hombre	51.1841	Si	7.5	Si	7.5	No		No		No		No		No				No		22	1			mejor		2.25					31.8
1202	2	hombre	51.6468	Si	6	Si	12.5	No		No		No		No		No				No		13	0	64	9.66	mejor		2	5.4519	8	5.16022	31.46	21.8
1202	3	hombre	52.0438	Si	4	Si	12.5	No		No		No		No		No				No		25	5	53	3	peor		2.25	7.11225	12	6.53233	44.8	41.8
1202	4	hombre	52.5421	Si	4	Si	17.5	No		No		No		No		No				No		16	5	30	2.62	mejor	igual	2	6.30088	12	6.06526	36.82	34.2
1202	5	hombre	52.9199	Si	2	Si	17.5	No		No		No		No		No				No		20	2	23	0.42	igual		1.75	5.47612	6.5	4.84589	26.72	26.3
1202	6	hombre	53.4237	Si	1.5	Si	17.5															26	3	16	1.1	igual		1.75	5.61767	6	5.54499	35.5	34.4
1202	7	hombre	53.7687	Si	4	Si	17.5	Si	400													27	2	19	0.38	igual		2	5.98561	7	5.46053	38.18	37.8
1202	8	hombre	54.4011			Si	17.5											Si	10			28	0	16	1.9	peor		2.125	5.3178	7.5	5.43571	36	34.1
1202	9	hombre	54.7269	Si	2	Si	17.5											Si	10			13	5	32	4.9	mejor	mejor	2.375	5.53074	11	5.47554	29.7	24.8
1202	10	hombre	55.4168	Si	1.5	Si	20											Si	10			27	2	19	0.2	igual	peor	2.125	6.02821	7	5.33333	37	36.8
1203	0	mujer	61.076	Si	7.5	Si	7.5	No		No		No		No		No		No		No		2	0	100	10.8			0.75	5.05931	7	4.47684	28.4	17.6
1203	1	mujer	61.5852	Si	12	Si	7.5	No		Si	200	No		No		No				No		8	4	88		peor		2.5	6.15231	9			23.5
1203	2	mujer	62.1218	Si	10	No		No		No		No		No		No				No		2	2	36	0.6	mejor		0	3.92219	5	3.07247	6.7	6.1
1203	3	mujer	62.5845	Si	6	No		No		No		No		No		Si	150			No		0	0	17	0.3	mejor		0	2.13945	0.5	1.61307	1.4	1.1
1203	4	mujer	63.0828	Si	4	No		No		No		No		No		Si	150			No		0	0	15	0.34	mejor	peor	0	1.89564	0	1.49338	0.34	0
1203	5	mujer	63.5044	Si	4	No		No		No		No		No		Si	125			No		0	0	25	0.55	mejor	mejor	0	2.25321	1.5	1.63385	0.55	0
1203	6	mujer	64.0794	Si	4											Si	125					0	0	25		igual		0	2.25321	2			0
1203	7	mujer	64.5969	Si	4											Si	125					0	0	30	1.04	mejor	peor	0	2.38084	2	1.8361	1.54	0.5
1203	8	mujer	65.1335	Si	4											Si	100					0	0	42	1.12	igual	mejor	0	2.88617	3.5	2.12652	3.02	1.9
1203	9	mujer	65.5168	Si	4											Si	100					1	1	77	4.4	igual	peor		3.87966	5	3.1704	7.4	3
1203	10	mujer	65.9576	Si	4													Si	20			0	0	28	8	mejor	mejor	0	2.33254	2.5	2.542	8	0
1204	0	hombre	57.0979	Si	6	No		No		No		No		No		No		No		No		15	10	45	4.62			2.875	6.91926	12	6.59189	45.82	41.2
1204	1	hombre	57.6482	Si	12	No		No		No		No		No		No				No		11	0	60		mejor		1.75	5.60137	9			23.1
1204	2	hombre	58.1081	Si	4	Si	7.5	No		No		No		No		No				No		2	2	21	3.24	mejor		2.25	3.97089	8	4.05502	14.84	11.6
1204	3	hombre	58.5873	Si	4	Si	10	No		No		No		No		No				No		10	1	16	0.36	mejor		1.5	4.26388	6	3.84026	14.36	14
1204	4	hombre	59.0691	Si	9	Si	10	No		No		No		No		No				No		14	3	38.1	1.58	mejor	mejor	1.375	5.61367	8	5.046	27.78	26.2
1204	5	hombre	59.4908	Si	8	Si	12.5	No		No		No		No		No				No		18	0	16		igual	igual	2.25	4.57948	6			21
1204	6	hombre	59.9124	Si	6	Si	15															12	0	20	0.82	peor	peor	1.875	4.33199	5.5	4.00681	19.52	18.7
1204	7	hombre	60.2765	Si	9	Si	15	Si	400													14	0	25	1.27		mejor		4.52863	5.5	4.19359
1204	8	hombre	60.8515	Si	9	Si	15	Si	400					Si	1.5							0	0	22	5	mejor			2.16373	3	2.37546	5	0
1204	9	hombre	61.1964	Si	9	Si	15	Si	400					Si	1.5							2	1	22	0.84	peor	peor	1.875	3.57342	6	3.17462	10.44	9.6
1204	10	hombre	61.9247	Si	6	Si	20	Si	400					Si	1.5							5	3	24	10.5	igual	igual	2.625	4.80956	9	5.21601	26	15.5
1205	0	hombre	66.0178	No		No		No		No		No		No		No		No		No		19	17	25	2.12			0.875	7.19236	12	7.00149	55.62	53.5
1205	1	hombre	66.5161			No		No		No		No		No	2	No				No		3	0	9	10	mejor		0.375	2.65555	3.5	3.74539	14.6	4.6
1205	2	hombre	67.0719			No		No		No		No		Si	2	No				No		0	1	1	0.1	mejor		0	0.355	1	1.55953	2.1	2
1205	3	hombre	67.5264			No		No		No		No		Si	2	No				No		0	1	4	0.98	mejor		0	1.25441	1.5	2.09664	2.98	2
1205	4	hombre	67.9891			No		No		No		No		Si	1.5	No				No		0	0	1	0.35	mejor	mejor	0.5	0	0	1.50147	0.35	0
1205	5	hombre	68.4873			No		No		No		No		Si	1	No				No		0	0	1	0.26	igual	igual	0	0	0	1.42114	0.26	0
1205	6	hombre	69.2539											Si	1.5							0	0	2	0.26	mejor	mejor		0.485203	0	1.42114	0.26	0
1205	7	hombre	69.8836											Si	1.5							0	0	1	0.27	igual	mejor	0	0	0	1.431	0.27	0
1205	8	hombre	70.2669											Si	1.5							0	0	5	1.36	mejor	mejor	0	1.12661	1	1.92517	1.36	0
1205	9	hombre	70.2177											Si	1.5							0	1	1	2.7	igual	igual	0	0.3408	2.5	2.49559	4.6	1.9
1205	10	hombre	71.1294											Si	1.5							0	0	2	0.32	igual	igual	0	0.485203	0	1.47663	0.32	0
1206	0	hombre	77.6674	Si	6	No		Si	250	No		No		No		No		No		No		17	17	34	0.98			1.125	6.75134	11	6.09205	48.48	47.5
1206	1	hombre	78.0862	Si	4	No		Si	250	No		No		No		No				No		2	0	24	0.38	mejor		0	3.08053	3.5	2.38666	3.58	3.2
1206	2	hombre	78.6064			No		Si	250	No		No		No		No				No		0	0	17	1.1	mejor		0.375	1.98325	2	1.85457	1.1	0
1206	3	hombre	79.0883			No		Si	400	No		No		No		No				No		0	0	23	0.12	mejor		0	2.19485	1.5	1.24384	0.12	0
1206	4	hombre	79.5866			No		Si	400	No		No		No		No				No		0	0	19	1.9	mejor	mejor	0	2.06111	2.5	2.03846	1.9	0
1206	5	hombre	80.0849																			0	0	36	0.68	igual	igual	0	2.50846	2	1.69948	0.68	0
1206	6	hombre	80.6598																			0	0	26	0.1	mejor		0	2.28067	1.5	1.20953	0.1	0
1206	7	hombre	81.117																			0	0			igual	igual	0					0
1206	8	hombre	81.6564																			0	0	18	0.1	mejor	mejor	0	2.02326	1	1.20953	0.1	0
1301	0	mujer	49.2923	No		No		No		No		No		No		No		No		No		12	8	14				0.875	5.46779	9			28.8
1301	1	mujer	49.8152			Si		No		No		No		No		No				No		10	7	29	0.34	igual		0.75	5.31796	9	4.45306	24.24	23.9
1301	2	mujer	50.2998			Si	7.5	No		No		No		No		No				No		7	4	22	0.34	mejor		0.875	4.89592	6	4.221	18.44	18.1
1301	3	mujer	50.8255			Si	7.5	No		No		No		No		No				No		9	8	16	0.34	mejor		0.5	4.86349	8.5	4.41334	23.74	23.4
1301	4	mujer	51.4305			Si	7.5	No		No		No		No		No				No		9	8	15	0.3	mejor		0.375	5.17331	9	4.72903	25.1	24.8
1301	5	mujer	51.937			Si	10	No		No		No		No		No				No		8	1	20	0.5	igual	igual	0.875	4.49039	6.5	4.00095	17.6	17.1
1301	6	mujer	52.4408																			10	1	17	0.2	igual	igual	0.75	4.51931	6.5	3.89638	18	17.8
1301	7	mujer	52.9555			Si	10															7	0	14	3	igual	igual	0.5	3.99733	6.5	4.34986	17.5	14.5
1301	8	mujer	53.4511															Si	20			6	0	32	0.31	igual	igual	1.25	4.41028	5.5	3.45567	12.01	11.7
1301	9	mujer	54.0315															Si	20			5	0	29	0.3	igual	igual	1.25	3.89632	4	3.00526	8.7	8.4
1301	10	mujer	54.6037															Si	20			2	0	18	0.32	igual	igual	1.375	3.81635	4.5	3.26259	13.22	12.9
1302	0	mujer	37.692	Si	4	No		No		No		No		No		No		No		No		13	14	5	0.37			2.625	5.53932	9	5.9139	43.27	42.9
1302	1	mujer	38.1629	Si	4	No		No		No		No		No		No				No		8	2	32	0.35	mejor		0.75	5.03643	7.5	4.11137	19.45	19.1
1302	2	mujer	38.7762	Si	2	No		No		No		No		No		No				No		1	2	11	0.34	mejor		0.5	2.81976	2	2.63136	5.54	5.2
1302	3	mujer	39.3785	Si	2	No		No		No		No		No		No				No		1	1	13	0.3	igual	igual	0.75	3.04626	3	2.70507	5.9	5.6
1302	4	mujer	40.1451																			2	1	17	1.32	igual	peor	0.875	3.33614	4.5	3.26713	7.32	6
1302	5	mujer	40.6845	Si	2																	1	1	14	0.38	mejor	mejor	0.625	2.95614	3	2.6307	5.08	4.7
1302	6	mujer	41.1992	Si	2																	1	1	13	0.32	igual	peor	1.5	3.07466	4	2.75063	7.22	6.9
1302	7	mujer	41.6318	Si	2																	1	1	10	0.8	mejor	igual	0.875	2.74901	3.5	2.885	6.3	5.5
1302	8	mujer	42.2012																			0	0	16	0.3	peor	peor	0.75	3.17621	3.5	2.67707	9.5	9.2
1303	0	mujer	57.6591	No		No		No		No		No		No		No		No		No		8	6	83	6.61			2.25	6.39522	12	5.766	35.81	29.2
1303	1	mujer	58.1191	Si	7.5	Si	7.5	No		No		No		No		No				No		4	4	70	1.45	mejor		1	4.93595	7.5	3.9067	14.85	13.4
1303	2	mujer	58.5982	Si	7.5	Si	7.5	No		No		No		No		No				No		4	0	42	1.91	mejor		0.75	3.93937	5	3.37026	8.71	6.8
1303	3	mujer	59.102	Si	2	Si	10	No		No		No		No		No				No		0	0	18	1.4	mejor	mejor	0.25	2.12266	1.5	2.0329	2.6	1.2
1303	4	mujer	59.6304	Si	5	Si	10	No		No		No		No		No				No		4	3	69	4.66	peor	peor	0.5	5.09118	9	4.47359	17.46	12.8
1303	5	mujer	60.1862	Si	2	Si	12.5															3	4	51	4.03	igual	igual	0.625	4.66497	8	4.20746	15.13	11.1
1303	6	mujer	60.6653	Si	3	Si	12.5															2	3	54	2.01	mejor	mejor	0.25	4.26788	6	3.53067	9.81	7.8
1303	7	mujer	61.1855	Si	4	Si	12.5															1	3	46	0.66	mejor	mejor	0.375	3.84055	5	2.84711	6.36	5.7
1303	8	mujer	61.7276	Si	4	Si	12.5															2	2	36	0.47	mejor	mejor	0.375	3.92219	4.5	2.99851	7.77	7.3
1303	9	mujer	62.3025	Si	4	Si	12.5															8	3	53	1.85	peor	peor	1.25	5.55088	8	4.79824	23.15	21.3
1303	10	mujer	62.757	Si	4	Si	15															2	1	27	0.36	mejor	mejor	0.625	3.63157	4	2.83334	6.96	6.6
1304	0	mujer	52.9911	No		No		No		No		No		No		No		No		No		10	11	22	0.35			0.375	5.61332	10	4.943	32.35	32
1304	1	mujer	53.5113			Si	7.5	No		No		No		No		No				No		2	0	28	0.43	mejor		0.375	3.47243	3	2.70233	6.03	5.6
1304	2	mujer	54.0589			Si	7.5	No		No		No		No		No				No		4	0	12	0.32	igual		0.625	3.13343	3	2.87663	8.02	7.7
1304	3	mujer	54.653			Si	7.5	No		No		No		No		No				No		3	0		0.2	igual	igual	0.625		3	2.60545	6.1	5.9
1304	4	mujer	55.2115			Si	7.5															3	0	13	0.32	mejor	igual	1.125	3.53775	5	3.21658	10.02	9.7
1304	5	mujer	55.6742			Si	7.5															5	3	13	0.31	igual	igual	0.625	3.99698	4	3.66713	13.71	13.4
1304	6	mujer	56.1971			Si	7.5															2	1	38	0.32	igual	peor	1.125	4.5808	6.5	3.50059	11.72	11.4
1304	7	mujer	56.6899			Si	7.5															3	2	21	0.31	igual	igual	1.125	4.37449	7	3.70188	16.41	16.1
1304	8	mujer	57.2238			Si	10															2	2	17	0.3	mejor	mejor	1	3.96497	5.5	3.43101	14.1	13.8
1304	9	mujer	57.7577			Si	10															1	1	1	0.31	igual	igual	1	1.549	4	3.00796	9.51	9.2
1304	10	mujer	58.245			Si	10															1	1	18	0.152	igual	igual	1	3.43026	4.5	2.69273	8.252	8.1
1501	0	mujer	32.3532	Si	10	No		No		Si	200	No		No		No		No		No		21	22	69	3.6			0.75	7.50668	11	6.79749	58.2	54.6
1501	1	mujer	32.8624	Si	20	Si	25	Si	250	No		No		Si	1.5	No				No		5	12	78	0.3	mejor		1.125	6.15492	9.5	4.54921	30.5	30.2
1501	2	mujer	33.5003	Si	20	Si	25	No		No		No		No		No		Si		No		23	23	58		mejor		1.625	7.53341	11			58.7
1501	3	mujer	33.9192	Si	20	Si	7.5	No		No		No		No		No		Si	20	No		11	20	118		mejor		1.875	7.58629	12			47
1502	0	mujer	43.5017	Si		No		No		No		No		No		No		No		No		2	2	11	0.3			1.25	3.71705	5	3.48701	16.3	16
1502	1	mujer	44.0657			No		No		No		No		No		No				No		6	6	15	0.3	igual		0.375	4.06436	5	3.62864	16.1	15.8
1502	2	mujer	44.5065			No		No		No		No		No		No				No		14	16	19	0.3	peor		1.375	6.40973	9.5	5.79439	45.3	45
1502	3	mujer	45.0787	Si	4	Si	15	No		No		No		No		No				No		7	7	9	0.7	peor	igual	0.75	4.60984	9.5	4.77103	22.4	21.7
1502	4	mujer	45.5113	Si	4	Si	25	No		No		No		No		No				No		0	0	6	0.7	mejor	mejor	0.625	1.39623	0.5	1.8486	1.7	1
1502	5	mujer	46.0972	Si	4	Si	15	No		No		No		No		No				No		3	0	9	0.7	igual		0.625	2.79755	3.5	2.97255	6.5	5.8
1502	6	mujer	46.6366	Si	6													Si	20			3	0	6	0.7	mejor	mejor	0.5	2.45692	3.5	2.91655	7.1	6.4
1502	7	mujer	47.0445	Si	4													Si	20	Si	400	5	0	5	0.8	peor	peor	0.625	2.43862	2.5	3.0732	7.1	6.3
1502	8	mujer	47.5619	Si	2													Si	20	Si	200	1	0	7	0.7	mejor		0.875	2.62714	3.5	2.9686	7.7	7
1502	9	mujer	48.2519															No		Si	80	3	0	5	0.1	mejor	mejor	1	2.86889	5	2.94948	10.4	10.3
1502	10	mujer	48.5585																	Si	80	0	0	9	1	mejor	mejor	1.25	2.00666	2.5	2.28524	4.8	3.8
1503	0	mujer	44.6927	Si		No		No		No		No		No		No		No		No		2	10	14	0.3			2	4.45332	7	4.04646	20.8	20.5
1503	1	mujer	45.1636	Si	4	No		No		No		No		No		No				No		4	8	14	0.4	igual		0.75	4.68361	8	4.36136	22.9	22.5
1503	2	mujer	45.6591			No		Si	250	No		No		No		No				No		1	1	18	0.2	mejor		0.75	3.17466	3.5	2.5035	5.4	5.2
1503	3	mujer	46.1711			No		Si	200	No		No		No		No				No		4	2	17	0.2	peor	mejor	0.5	3.96349	5.5	3.33348	12.7	12.5
1503	4	mujer	46.768			No		Si	225	No		No		No		No				No		0	0	17	0.7	mejor	mejor	0	1.98325	1	1.7086	1	0.3
1503	5	mujer	47.2033					Si	200													1	0	19	0.8	igual		0.375	2.77231	2	2.465	4.2	3.4
1503	6	mujer	47.6906					Si	150													0	0	18	0.8	mejor	mejor	0.5	2.16526	1	1.891	1.8	1
1503	7	mujer	48.1917					Si	150													0	0	13	0.7	mejor	mejor	0.125	1.82386	0.5	1.7366	1.1	0.4
1503	8	mujer	48.8131					Si	150													0	0	10	0.8	mejor	mejor	0.375	1.89581	1.5	2.031	2.8	2
1503	9	mujer	49.3005	Si	2			Si	150													3	17	19	0.3	peor	igual	0.625	4.46316	6.5	3.84948	27.4	27.1
1503	10	mujer	49.7358			Si	10															0	0	12	0.1	mejor	mejor	0.625	2.05183	1	1.51753	2.3	2.2
1504	0	hombre	43.0007	No		No		No		No		No		No		No		No		No		25	24	43	2.8			1.875	7.58015	12	7.11394	63.3	60.5
1504	1	hombre	43.6988	Si	4	No		Si	250	No		No		No		No				No		0	0	24	4	mejor		0	2.22464	3	2.29689	12	8
1504	2	hombre	43.9671	Si	20	No		Si		No		No		No		No				No		0	0	8		mejor		0	1.52661	0			0.7
1504	3	hombre	44.4381			No		Si	250	No		No		No		No				No		0	0	6	0.7	mejor	mejor	0	1.25423	0.5	1.7086	0.7	0
1504	4	hombre	44.9446			No		Si	250	No		No		No		No				No		0	0	6	0.8	mejor	mejor	0	1.25423	0.5	1.751	0.8	0
1504	5	hombre	45.4346					Si	250													0	0	5	0.8	mejor	mejor	0	1.12661	0.5	1.751
1504	6	hombre	45.9713					Si	200													0	0	6	0.7	mejor	mejor	0	1.25423	0.5	1.7086	0.7	0
1504	7	hombre	46.4914					Si	200													0	0	4	0.7	igual	igual	0	0.970406	0.5	1.7086	0.7	0
1504	8	hombre	46.9952					Si	200													0	0	6	0.8	mejor	mejor	0	1.26843	0.5	1.765	0.9	0.1
1504	9	hombre	47.5099					Si	200													0	0	7	0.5	mejor	mejor	0	1.36214	0	1.60503	0.5	0
1504	10	hombre	48.0246					Si														0	0	6	1	igual	igual	0	1.25423	0.5	1.82324	1	0
1505	0	mujer	43.7153	No		No		No		Si	200	No		No		No		No		No		2	2	35	0.7			1.5	4.24327	6	3.45654	11.3	10.6
1505	1	mujer	44.2108			No		Si	250	No		No		No		No				No		0	0	9	0.3	mejor		0.375	2.10606	2	2.01907	4.3	4
1505	2	mujer	44.7091			No		Si	250	No		No		No		No				No		2	0	24	2.5	igual		0.75	3.62013	5.5	3.52687	10.6	8.1
1505	3	mujer	45.0376			Si	15	Si		No		No		No		No				No		1	1	11	0.7	mejor	mejor	1.125	3.05713	4.5	3.0806	7.5	6.8
1505	4	mujer	45.7248			Si	15	No		No		No		No		No				No		2	2	9	0.7	igual		1	3.71858	5.5	3.87654	12.9	12.2
1505	5	mujer	46.1875			Si	15											Si	20			2	0	5	0.1	mejor	mejor	1	2.1955	2	2.28149	5.1	5
1505	6	mujer	46.6886	Si	7.5													Si	10			0	0	4	0.7	mejor		1.125	1.32541	1.5	2.0586	3.5	2.8
1505	7	mujer	47.1896			Si	7.5											Si	10			0	0	5	0.7	mejor	igual	0.875	1.56681	2.5	2.1426	3.8	3.1
1505	8	mujer	47.6879															Si	10			0	0	9	0.7	mejor		1	1.86466	1.5	2.0306	3.5	2.8
1505	9	mujer	48.1862															Si	10			3	2	6	0.1	peor	peor	1.125	3.39816	6	3.34546	13.4	13.3
1505	10	mujer	48.6461															Si	20			0	0	6	0.1	peor	peor	1.375	1.97843	3	1.92353	7.7	7.6
1506	0	mujer	43.4935	Si	4	No		No		No		No		No		No		No		No		1	9					1.5					17
1506	1	mujer	43.9288	Si	4	No		No		No		No		No		No				No		3	3	13	0.8	mejor		1.125	4.02965	7.5	3.97592	15.6	14.8
1506	2	mujer	44.4025	Si	4	Si	7.5															2	5	11	0.7	peor		2.25	4.37646	7.5	4.38666	18.7	18
1506	3	mujer	44.8816	Si	4			Si	200	No		No		No		No				No		2	0	9	0.7	mejor	peor	1.125	3.74295	4.5	3.90056	13.7	13
1506	4	mujer	45.6153	Si	4			Si	200	No		No		No		No		No		No		5	1			peor	igual	1					11.2
1506	6	mujer	46.653					Si	200													8	4	20	0.8	peor	peor	1	5.21459	7	4.86092	23.4	22.6
1601	0	mujer	55.1732	Si	30	Si	7.5	Si	250	No		No		No		No		No		No		13	9	83	3.77			1.875	6.91187	12	6.08721	37.27	33.5
1601	1	mujer	55.729	Si	5	Si	7.5	Si	250	No		No		No		No				No		0	0	15	0.21	mejor		0.5	1.93824	0	1.4093	0.51	0.3
1601	2	mujer	56.1588	Si	5	Si	7.5	Si	250	No		No		No		No				No		4	1	33	0.79	mejor		1.875	3.92676	5	3.23098	7.39	6.6
1601	3	mujer	56.5859			Si	7.5	Si	250	No		No		No		No				No		2	0	15	0.51	igual		1.5	3.07812	2.5	2.79494	6.61	6.1
1601	4	mujer	57.0842			Si	7.5	Si	250	No		No		No		No				No		0	0	33	1.14	peor	peor	0.875	3.22856	5.5	2.63637	9.24	8.1
1601	5	mujer	57.6181			Si	7.5	Si	250	No		No		No		No				No		2	0	27	2.24	igual	igual	2	3.54637	5.5	3.33494	11.04	8.8
1601	6	mujer	58.1547			Si	7.5	Si	250													2	0	21	0.53	mejor	mejor	1.375	3.48405	4.5	2.97456	6.53	6
1601	7	mujer	58.5791			Si	10	Si	250													0	0	26	0.66	igual	igual	0.875	2.91967	3.5	2.32013	7.16	6.5
1601	8	mujer	59.1157			Si	10															7	4	31	0.9	peor	peor	2	5.43418	8	4.81055	22.9	22
1601	9	mujer	59.6222			Si	10	Si	250													0	0	42	0.9	igual	igual	0.625	3.32637	4	2.48893	7.9	7
1601	10	mujer	60.1095			Si	7.5	Si	250													10	0	32	1.07	igual	peor	1.5	4.89108	7.5	4.31633	17.07	16
1602	0	mujer	37.8015	Si	7.5	Si		No		No		No		No		No		No		No		10	10	17	0.29			1.625	5.6162	9.5	5.07226	31.39	31.1
1602	1	mujer	38.3025			Si	7.5	No		No		No		No		No				No		3	3	11		mejor		0.25	4.01212	7			14.8
1602	2	mujer	38.8008			Si	7.5	No		No		No		No		No				No		18	18	30		peor		1.5	7.09061	11			49.1
1602	3	mujer	39.1841			Si	15	No		No		No		No		No				No		18	0	9	0.1	mejor		0.625	4.06312	3	3.75341	20	19.9
1602	4	mujer	39.6824			Si	7.5	No		No		No		No		No				No		6	4	17	0.38	igual	igual	1	4.45032	4.5	3.98842	16.58	16.2
1602	5	mujer	40.1615			Si	7.5	No		No		No		No		No				No		0	0	17	0.1	mejor	mejor	0	1.98325	0.5	1.20953	0.1	0
1602	6	mujer	40.9719			Si	15															1	0	9	0.19	mejor	mejor	0	2.94506	4	2.7433	8.19	8
1602	7	mujer	41.4045			Si	15															1	1	23	3.15	mejor	mejor	0	3.95685	7.5	3.96325	17.65	14.5
1602	8	mujer	41.9795			Si	15															3	1	15	0.47	mejor	mejor	0	3.70892	5	3.39652	9.47	9
1602	9	mujer	42.6502			Si	15															1	1	15	0.54	igual	igual	0	3.44464	4.5	3.16827	10.54	10
1602	10	mujer	43.0089			Si	15															2	2	16	0.37	mejor	mejor	0	3.41134	3.5	2.98506	7.37	7
1603	0	hombre	66.9843	Si	5	Si	7.5	Si	250	No		No		No		No		No		No		20	17	67	1.61			2.875	7.83168	12	6.85893	52.11	50.5
1603	1	hombre	67.384	Si		No		No		No		No		No		No				No		0	0	24	0.41	mejor		0	2.55124	2.5	1.86853	2.71	2.3
1603	2	hombre	67.9425	Si	6	No		Si	250	No		No		No		No				No		0	0	24	0.35	mejor		0	2.22464	1.5	1.50147	0.35	0
1603	3	hombre	68.4709			No		Si	250	No		No		No		No				No		0	0	21	0.44	igual	igual	0	2.13117	1.5	1.5671	0.44	0
1603	4	hombre	68.9391			No		Si	250	No		No		No		No				No		0	0	34	0.35	igual	igual	0	2.46845	1.5	1.50147	0.35	0
1603	5	hombre	69.7084			No		Si	250	No		No		No		No				No		0	0	34	0.53	mejor	mejor	0	2.46845	2	1.6226	0.53	0
1603	6	hombre	70.2341					Si	250													0	0	34	2.4	igual	igual	0	2.46845	3	2.1188	2.4	0
1603	7	hombre	70.6585					Si	250													0	0	31	0.54	igual	igual	0	2.40379	2	1.62827	0.54	0
1603	8	hombre	71.1951					Si	250													0	0	30	0.62	igual	igual	0	2.38084	2	1.67067	0.62	0
1603	9	hombre	71.8549					Si	250													0	0	28	0.59	igual	igual	0	2.75854	3	2.07535	3.59	3
1603	10	hombre	72.2272					Si	250													0	0	47	0.43	igual	igual	0	2.6951	1.5	1.56037	0.43	0
1604	0	mujer	69.4757	Si	30	Si	2.5	Si	250	No		No		No		No		No		No		11	6	30	2.65			1.375	5.68402	11.5	5.45227	29.45	26.8
1604	1	mujer	70.2259	Si	5	Si	7.5	Si	250	No		No		No		No				No		1	1	2	0.18	mejor		0	1.594	3	2.43666	5.88	5.7
1604	2	mujer	70.6229	Si	5	Si	7.5	Si	250	No		No		No		No				No		0	1	6		mejor		0	1.65183	1			2.1
1604	3	mujer	71.0993	Si	5	Si	7.5	No		No		No		No		No				No		1	0	6	0.21	mejor		0	1.85183	1	1.9693	1.51	1.3
1604	4	mujer	71.6003	Si	5	Si	7.5	No		No		No		No		No				No		1	1	10	0.1	mejor	igual	0.25	3.16081	4	2.74953	7.1	7
1604	5	mujer	72.115	Si	5	Si	7.5	No		No		No		No		No				No		1	1	7	0.1	igual	igual	0.125	2.20114	2	2.04953	2.1	2
1604	6	mujer	72.6571	Si	5	Si	7.5															1	0	8	0.1	mejor	mejor	0	2.22361	1	1.97953	2.6	2.5
1604	7	mujer	73.076	Si	2.5	Si	7.5															1	0	12	0.23	mejor	mejor	0.375	2.57843	2	2.22981	4.23	4
1604	8	mujer	73.6482			Si	7.5															1	0	8		peor	peor	0.25	2.72061	3			7
1604	9	mujer	74.2697			Si	7.5															1	1	16	0.63	igual	igual	0.125	3.48981	5	3.21563	8.63	8
1604	10	mujer	74.6174			Si	7.5															9	6	19	0.71	peor	peor	1.625	5.55776	10	5.19893	28.71	28
1605	0	mujer	58.6502	Si	5	Si	7.5	No		No		No		No		No		No		No		10	8	13	0.23			2.25	5.291	9	4.87665	28.33	28.1
1605	1	mujer	59.3183	Si	5	Si	7.5	No		No		No		No		No				No		18	2	18	1.01	igual		1.75	5.65996	8.5	5.46636	31.31	30.3
1605	2	mujer	59.7235	Si	5	Si	7.5	No		No		No		No		No				No		16	0	37	0.71	mejor		1.625	5.35824	7	4.55507	22.71	22
1605	3	mujer	60.3285	Si	15	Si	7.5	No		No		No		No		No				No		18	18	32	0.42	peor		1.25	7.02219	10.5	6.13934	47.92	47.5
1605	4	mujer	60.909	Si	15	Si	10	No		No		No		No		No				No		6	6	19	1.17	mejor	igual	0.375	4.65583	8.5	4.46455	18.77	17.6
1605	5	mujer	61.4045	Si	15	Si	15	No		No		No		No		No				No		0	0	12	0.39	peor	peor	1.375	2.52043	3	2.30212	6.89	6.5
1605	6	mujer	61.9384	Si	10	Si	15															0	0	21	0.9	igual	igual	0.75	2.27317	1.5	1.92893	1.9	1
1701	0	mujer	55.0445	No		Si	7.5	No		No		No		No		No		No		No		20	8	18	0.27			1.875	6.48717	9.5	5.88936	43.27	43
1701	1	mujer	55.5236			Si	12.5	No		No		No		No		No				No		6	3	18	0.15	mejor		1.625	4.51363	4.5	3.77655	15.65	15.5
1701	2	mujer	56.0575			Si	12.5	No		No		No		No		No				No		5	2	36	0.18	mejor		1.75	4.22212	4.5	3.04884	9.98	9.8
1701	3	mujer	56.5366			Si	17.5	No		No		No		No		No				No		10	1	31	0.9	mejor		1.75	4.79786	7	4.18981	16.9	16
1701	4	mujer	57.0815			Si	20	No		No		No		No		No				No		4	1	18	0.23	mejor		1.625	3.48826	3.5	2.85981	6.73	6.5
1701	5	mujer	57.5551			Si	17.5	No		No		No		No		No				No		1	0	21	0.24	mejor	mejor	1.375	2.75717	2	2.03056	1.74	1.5
1701	6	mujer	58.0561			Si	15															16	2	27	0.2	igual	peor	2.625	6.10732	8	5.15348	28.2	28
1701	7	mujer	58.5736			Si	15	Si	200													5	0	21	0.34	mejor	mejor	1.375	3.48578	3	2.85758	6.84	6.5
1701	8	mujer	59.1129			Si	12.5	Si	200													2	1	12	0.2	peor	peor	1.75	3.51832	4	3.12746	10	9.8
1701	9	mujer	59.5921			Si	12.5											Si	20			7	2	29	0.6	igual	mejor	1.5	4.65314	6.5	3.95813	14.6	14
1701	10	mujer	60.1396	Si	2	Si	12.5											Si	20			1	0	15	0.5	igual	mejor	1.75	2.99024	3	2.69703	6.4	5.9
1702	0	hombre	56.2902	Si	12.5	No		No		Si	200	No		No		No		No		No		16	18	29	2.55			2.75	6.98902	12	6.75771	53.65	51.1
1702	1	hombre	56.7803	Si	10	No		No		Si	200	No		No		No				No		13	23	40	1.9	peor		2.375	6.81151	12	6.25441	51.1	49.2
1702	2	hombre	57.3443	Si	10	Si	20	No		No		No		No		No				Si		10	17	22	1.5	mejor		1.25	5.61516	10.5	5.40148	37.8	36.3
1702	3	hombre	57.7769	Si	10	Si	17.5	No		No		No		No		No		Si	20	No		8	13	22	0.82	mejor		1.75	5.02728	9	4.61839	26.62	25.8
1702	4	hombre	58.3518	Si	4	Si	17.5	No		No		No		No		No		Si	20	Si	150	2	5	14	0.13	mejor	mejor	1.375	3.42347	5.5	2.83191	11.03	10.9
1702	5	hombre	58.7899	Si	4	Si	17.5	No		No		No		No		No				Si	150	7	2	77	1.49	mejor	mejor	2.25	5.18049	7.5	4.09948	13.29	11.8
1702	6	hombre	59.2635	Si	4	Si	10													Si	150	0	5	19	1.4	mejor	mejor	1.125	3.00855	6	2.869	10.8	9.4
1702	7	hombre	59.7235	Si	5	Si	10													Si	175	2	1	19	1.52	mejor	mejor	0.625	3.414	6.5	3.31456	9.02	7.5
1702	8	hombre	60.2464	Si	4.5	Si	10													Si	175	4	4	22	1.7	mejor	mejor	0.75	4.04053	8	3.87653	12.7	11
1702	9	hombre	60.7009	Si	4.5	Si	12.5													Si	175	1	0	27	1.4	mejor	igual	0.75	3.25969	4.5	2.8869	7.6	6.2
1702	10	hombre	61.3333	Si	4	Si	12.5													Si	175	3	4	29	0.8	igual	mejor	1.25	3.9858	6	3.37895	12	11.2
1703	0	hombre	30.6256	Si	6.25	Si	12.5	No		No		No		No		No		No		No		20	17	6	1.52			2.625	5.37583	9.5	6.08347	48.82	47.3
1703	3	hombre	32.219	Si	2.5	Si	17.5	No		No		No		No		No				No		3	6	7	1.69	igual			4.43908	9.5	5.05433	25.99	24.3
1703	4	hombre	32.7146			Si	15	No		No		No		No		No				No		1	4	8	11	mejor	mejor	0.875	2.90521	5.5	4.09743	22.5	11.5
1703	5	hombre	33.2621	Si	5	Si	20	No		No		No		No		No		Si	10	No		1	3			mejor		0.125
1704	0	mujer	71.0582	Si	6.25	Si	7.5	No		No		No		No		No		No		No		11	12	97	1.7			1.375	6.60903	11	5.40179	35.6	33.9
1704	1	mujer	71.4716	Si	7	Si	15	No		No		No		No		No				No		6	4	46	1.3	mejor		1.875	4.89152	5.5	4.12177	14.6	13.3
1704	2	mujer	72.0465	Si	3	Si	15	No		No		No		No		No		Si	10	No		7	3	29	1.94	peor		2.125	4.9706	7.5	4.65619	20.24	18.3
1704	3	mujer	72.4271	Si	4	No		No		No		No		No		No		Si	20	No		8	3	70	1.55	igual		1.875	5.66043	8	4.6541	21.15	19.6
1704	4	mujer	73.2348	Si	8	No		No		No		No		No		No		Si	20	No		14	7	54	5.88	peor	igual	2.125	6.8699	12	6.5009	41.88	36
1704	5	mujer	73.5031	Si	6	No		No		No		No		No		No		Si	20	Si	80	6	0	48	0.5	mejor	mejor	1.625	4.80771	6.5	3.70475	12.9	12.4
1704	6	mujer	73.974	Si	4															Si	80	5	0	34	1.29	igual	igual	1.75	4.44787	7.5	3.88768	12.49	11.2
1704	7	mujer	74.4312	Si	4													Si	20	Si	80	4	0	43		igual	igual		4.59484	8			10.8
1704	8	mujer	74.9541	Si	5													Si	20	Si	80	6	0	51	0.41	mejor	mejor	1.875	4.67974	5.5	3.47824	11.01	10.6
1704	9	mujer	75.4333	Si	8													Si	10	Si	80	4	0	38	0.3	mejor	mejor	1.625	4.21011	5.5	3.12507	9.7	9.4
1704	10	mujer	75.9452	Si	6													Si	20	Si	80	6	1	60	0.6	peor	igual	1.375	5.78751	8	4.57224	20.1	19.5
1705	0	hombre	42.9158	Si	25	Si	10	No		No		No		No		No		No		No		27	15	8	0.66			1.5	6.405	9.5	6.63641	57.26	56.6
1705	1	hombre	43.5127	Si	2	Si	20	No		No		No		No		No				No		13	4	20	0.27	mejor		1	5.16309	6	4.50011	24.07	23.8
1705	2	hombre	43.9316			Si	22.5	No		No		No		No		No				No		27	4	4	0.15	peor		0.75	4.73467	4	5.06771	38.05	37.9
1705	3	hombre	44.4764	Si	10	Si	25	Si	200	No		No		No		No				No		6	0	2	0.87	mejor		0.625	1.97247	3.5	3.27568	8.47	7.6
1705	4	hombre	44.9363	Si	4	Si	25	Si	200	No		No		No		No				No		3	0	1	0.1	mejor	mejor	1	1.24529	3	2.45948	5.8	5.7
1705	5	hombre	45.4921	Si	2.5	Si	22.5	Si	200	No		No		No		No				No		16	0	9	0.23	mejor	igual	1.375	4.19826	5	4.06381	20.83	20.6
1705	6	hombre	45.9685	Si	0.75	Si	20	Si	200													5	0	4	0.41	mejor	igual	0.75	2.69422	5	3.27472	10.01	9.6
1705	7	hombre	46.3518			Si	17.5	Si	200													9	0	12	0.88	igual	peor	1.125	4.25643	7	4.30166	18.38	17.5
1705	8	hombre	46.8474	Si	8	Si	20	Si	200													0	0	4	0.2	mejor	mejor	0.75	1.26861	1	1.6495	3.8	3.6
1801	0	mujer	56.0712	Si	10	Si	7.5	No		No		No		No		No		No		No		19	16	58	2.49			2.625	7.0507	11	6.33651	49.09	46.6
1801	2	mujer	56.9938	Si	5	Si	15	No		No		No		No		No				No		9	8	24	1.71	mejor		1.75	5.81471	11.5	5.58049	31.61	29.9
1801	3	mujer	57.4921	Si		Si		No		No		No		No		No				No		13	9			igual		2.125					32.5
1801	9	mujer	60.5749	Si	10	Si	15															5	5	19		mejor	mejor	2.25	4.50517	8			19.2
1801	10	mujer	61.0568	Si	10	Si	20							Si	2							12	12	10	1.64	mejor	mejor	2.125	5.21399	9.5	5.58417	36.54	34.9
1802	0	mujer	78.0561	No		Si	7.5	No		No		No		No		No		No		No		14	11	39	4.43			1.375	6.00903	10	5.77677	38.43	34
1802	1	mujer	78.5572			Si	7.5	No		No		No		No		No				No		13	5	15	0.4	mejor		0	4.60276	6	4.25461	21.1	20.7
1802	2	mujer	79.0582			Si	5	No		No		No		No		No				No		10	10		0.83	mejor		0.125		7	4.41912	22.83	22
1802	4	mujer	80.334			Si	7.5	No		No		No		No		No				No		2	2			mejor	mejor	0					6.4
1802	8	mujer	82.3162	Si		Si	7.5															0	0	15		mejor	mejor	0	2.03764	0			3
1803	0	hombre	67.9836	Si	10	No		No		No		No		No		No		No		No		4	3	51	4.17			0.75	4.99318	10	4.54649	22.67	18.5
1803	1	hombre	68.4381	Si	4	Si	7.5	No		No		No		No		No				No		3	1	17	0.71	igual			3.93854	6.5	3.66302	15.21	14.5
1803	2	hombre	68.9418	Si	3	Si	10	No		No		No		No		No				No		6	4	14	0.58	igual		1.125
1803	3	hombre	69.4648	Si	4	Si	10	No		No		No		No		No				No		2	1	11	0.45	mejor		0.875	3.25862	5.5	3.14967	9.85	9.4
1803	4	hombre	69.9904			Si	10	No		No		No		No		No				No		3	1	17	0.64	mejor	mejor	0.75	3.71134	6.5	3.40648	12.24	11.6
1803	5	hombre	70.3929			Si	5	No		No		No		No		No				No		6	1	36	3.68	mejor	mejor	1.125	4.53533	8	4.29735	16.38	12.7
1803	6	hombre	70.7817			Si	5															4	0	35	2.98	peor	peor	1.375	4.63534	9	4.33591	20.28	17.3
1803	7	hombre	71.2416			Si	5															7	1	17	0.35	igual	igual	1.25	4.40304	7	3.92109	17.05	16.7
1803	8	hombre	71.7755			Si	5															3	1	6	0.26	igual	peor	1.625	3.23792	6	3.39908	13.96	13.7
1803	10	hombre	72.7885			Si	5															2	0	21	0.9	mejor	mejor	1.125	3.37045	6	3.02889	8.1	7.2
1804	0	hombre	37.525	No		Si	7.5	No		No		No		No		No		No		No		1	5	34	3.1			0.375	4.3685	9	4.09376	17.6	14.5
1804	1	hombre	37.9822			Si	5	No		Si	200	No		No		No				No		7	3	54	4.1	peor		1.375	5.51938	9	5.02816	25.8	21.7
1804	2	hombre	38.6913	Si	5	No		No		No		No		No		No				Si	200	4	3	19	2.1	peor		1	4.79901	10.5	4.79775	21.6	19.5
1804	3	hombre	39.2882	Si	5															Si	200	2	0		3.3	mejor	mejor	1		8	4.14145	17.2	13.9
1804	4	hombre	39.6715	Si	5	Si	7.5															3	2			peor	peor	1.25					17.7
1804	5	hombre	40.2656			Si	7.5															4	3	24	2.7	igual	mejor	1.625	4.46554	10	4.39457	20.4	17.7
1805	0	mujer	55.0089	No		Si	7.5	No		No		No		No		No		No		No		23	20	38	4.04			2.5	7.07448	11	6.82624	58.64	54.6
1805	1	mujer	55.5975	Si	5	Si	15	No		No		No		No		No				No		21	17	8	5.7	mejor		1.75	5.3829	7.5	6.35247	50.2	44.5
1805	2	mujer	56.1752	Si	7.5	No		No		No		No		No		No				No		25	21			igual		1.375					57.8
1805	3	mujer	56.7283	Si	7.5	No		Si		Si		No		No		No				No		26	22	7	0.57	peor	peor	2.125	6.66017	9.5	6.93353	62.77	62.2
1805	4	mujer	57.4346	Si	6	Si	15	No		No		No		No		No				No		24	19	16	0.77	igual	igual	2.125	6.87747	10	6.66872	57.27	56.5
1805	5	mujer	57.8289	Si	6	Si	15															19	14	10	0.8	igual	igual		6.12313	9.5	6.25465	47.4	46.6
1805	6	mujer	58.2396	Si	6																	18	9	13	1.02	mejor	mejor	2.25	5.44233	9	5.47961	37.12	36.1
1805	7	mujer	58.7598	Si	6																	12	10					2.25					33.3
1805	8	mujer	59.2389	Si	5															Si		26	19	16	1.2	peor	peor	2	7.2157	10.5	7.14932	63.2	62
1805	9	mujer	59.9097	Si	5															Si		24	12	36	8.2	igual	peor	2.25	7.0632	12	7.10416	57.2	49
1901	0	mujer	68.5339	Si	8	No		No		No		No		No		No		No		No		10	7	110	13.7			2.375	6.96119	12	6.3935	48.4	34.7
1901	1	mujer	69.0979	Si	4	No		Si	250	No		No		No		No				No		6	3	33	0.97	mejor		0.375	4.58292	5	3.94998	14.87	13.9
1901	2	mujer	69.5578	Si	4	No		No		No		No		No		No				No		0	0		0.29	mejor		0.25		0	1.44995	0.49	0.2
1901	3	mujer	70.089	Si	4	No		Si	250	No		No		No		No				No		0	0	12	0.15	igual	igual	0.5	1.73943	0	1.28986	0.15	0
1901	4	mujer	70.5927	Si	2.5	No		Si	250	No		No		No		No				No		0	0	11	0.1	igual	igual	0.25	1.77793	0	1.30753	1.2	1.1
1901	5	mujer	71.1321					Si	250													0	0	11	0.1	igual	igual	0.125	1.72113	0	1.25153	0.4	0.3
1901	6	mujer	71.5729																									0
1901	7	mujer	72.1287																			0	0	16	0.14	igual	igual	0	1.98341	0.5	1.31717	0.44	0.3
1901	8	mujer	72.5613																			0	0	8	0.19	igual	igual	0.125	1.56921	0	1.4553	0.99	0.8
1901	9	mujer	73.1718																			0	0	9	0.3	igual	igual	0.125	1.56646	0	1.48707	0.5	0.2
1901	10	mujer	73.5359																			0	0		0.1	igual	igual	0.125		1	1.61553	3	2.9
1902	0	mujer	48.5038	No		No		Si	250	No		No		No		No		No		No		10	7	59	0.74			1.125	6.35473	11	5.21785	31.24	30.5
1902	1	mujer	49.1389	Si	4	No		Si	250	No		No		No		No				No		4	4	47	10.5	mejor		0.125	4.6997	8	4.64084	22.9	12.4
1902	2	mujer	49.5359	Si	4	Si	10	Si	250	No		No		No		No				No		16	1	33	1.69	mejor		0.875	5.39176	9	4.95253	23.89	22.2
1902	3	mujer	50.1383	Si	2	Si	15	Si	250	No		No		No		No				No		6	2	25	1.87	mejor	mejor	0.375	4.19892	5.5	3.98272	12.17	10.3
1902	4	mujer	50.5325	Si	2.5	Si	10	Si	250	No		No		No		No				No		3	0	37	0.6	mejor	mejor	0.875	3.70193	4	2.84048	5.9	5.3
1902	5	mujer	51.1294	Si	4	Si	7.5	Si	250													0	0	37	0.54	mejor	mejor	0.25	2.52764	2	1.62827	0.54	0
1902	6	mujer	51.5537	Si	25	Si	5	Si	250													0	0	30	0.72	igual	igual	0.125	2.40924	1.5	1.74549	0.92	0.2
1902	7	mujer	52.1451	Si	1.25	Si	5	Si	250													0	0	29	0.1	igual	igual	0.375	2.38551	1	1.23753	0.3	0.2
1902	8	mujer	52.5722	Si	1.25	Si	5	Si	250													0	0	22	0.711	igual	igual	0.125	2.19213	1.5	1.74152	0.911	0.2
1902	9	mujer	53.1034	Si	2.5			Si	250													2	0	39	5.6	peor	peor	0.375	3.74698	5	3.59946	12.7	7.1
1903	0	mujer	54.8364	Si	4	No		No		No		No		No		No		No		No		11	8	21	0.1			0.75	5.27217	9	4.3488	25.3	25.2
1903	1	mujer	55.4798			Si	7.5	No		No		No		No		No				No			5	24	0.6	igual		0.625
1903	2	mujer	55.8987	Si	4	No		No		No		No		Si	2	No				No		4	1	19	0.6	igual		1	3.95211	6	3.55053	11	10.4
1903	3	mujer	56.4572	Si	4	No		No		No		No		Si	2	No		Si	20	No		3	0	21	1.3	igual	igual	0.25	3.57525	6	3.35601	9.8	8.5
1903	4	mujer	56.9144	Si	2.5	No		No		No		No		No		No		Si	10	No		2	0	14	0.4	mejor	mejor	0	2.94463	2	2.63936	5.8	5.4
1903	5	mujer	57.4921	Si	2																	0	0	11	0.4	mejor	mejor	0	1.69273	0	1.5534	0.5	0.1
1903	6	mujer	57.8946	Si	2.5																	0	0	18	0.3	igual	igual	0	2.16526	0.5	1.59907	1.3	1
1903	7	mujer	58.5106																			0	0	14	0.3	igual	igual	0	1.90414	0	1.51507	0.7	0.4
1903	8	mujer	58.9514																			0	0	15	0.3	igual	igual	0	2.05184	0	1.61307	1.4	1.1
1903	9	mujer	59.5017																			0	0	18	0.4	igual	igual	0	2.02326	0.5	1.5394	0.4	0
1903	10	mujer	59.8357																			0	0	18	0.3	igual	igual	0	2.16526	0.5	1.59907	1.3	1
1904	0	hombre	68.4791	Si	6	No		No		No		No		No		No		No		No		12	8	42	0.93			1.25	6.16582	11	5.34343	30.43	29.5
1904	1	hombre	69.0459	Si	4	No		Si	250	No		No		No		No				No		6	1	17	0.7	mejor		1	3.82552	5.5	3.55631	9.8	9.1
1904	2	hombre	69.6701	Si	4	No		Si	250	No		No		No		No				No		0	0	16	0.24	mejor		0.5	2.05441	1	1.51256	1.34	1.1
1904	3	hombre	70.0698	Si	2.5	No		Si	250	No		No		No		No				No		2	0	24	0.59	igual	igual	0.75	3.30773	5	2.74131	5.59	5
1904	4	hombre	70.4969	Si	5	No		Si	250	No		No		No		No				No		4	2	9	0.42	mejor	mejor	0.5	3.29109	5	3.3075	9.62	9.2
1904	5	hombre	71.0883	Si	4			Si	250													8	2	18	1.81	peor	peor	0.875	4.60527	8.5	4.60379	18.41	16.6
1904	6	hombre	71.5099	Si	5			Si	250													8	1	7	0.2	igual	igual	1.125	3.76971	6	3.76542	15.5	15.3
1904	7	hombre	72.0876	Si	5	Si	10	Si	250													8	1	26	0.8	igual	igual	0.875	4.64564	8	4.11892	15.4	14.6
1904	8	hombre	72.5038	Si	5	Si	10															3	0	67	9.66	mejor	mejor	0	3.97557	5	3.64906	13.36	3.7
1904	9	hombre	73.0897	Si	3																	1	0			igual	igual	0.125					1.2
1905	0	hombre	72.1095	Si	10	No		No		No		No		No		No		No		No		10	6	25	2.97			1.5	4.94533	10	4.88747	25.77	22.8
1905	1	hombre	72.6188	Si	10	No		No		No		No		No		No				No		12	4	17	2.5	mejor		1.75	4.98503	7.5	5.13681	24.1	21.6
2001	0	hombre	53.2621	No		No		No		No		No		No		No		No		No		6	5	19	6.08			1	5.07802	11.5	5.45042	28.78	22.7
2001	1	hombre	53.9466	Si	5	No		No		No		No		Si	2	No				No		23	6	5	0.59	peor		1.375	5.56315	9.5	6.09087	42.19	41.6
2001	2	hombre	54.3491	Si	7.5	Si	17.5	No		No		No		No		No				No		24	6	4	0.85	peor		1.5	5.35059	9.5	6.15175	44.05	43.2
2001	3	hombre	54.9651	Si	7.5	Si	22.5	No		No		No		No		No				No		9	1	5	0.85	mejor	mejor	0.5	3.82821	7.5	4.47247	20.05	19.2
2001	4	hombre	55.3895	Si	7.5	Si	22.5	No		No		No		No		No				No		24	0	10	1.04	peor	peor	1.125	5.31054	7	5.54553	38.64	37.6
2001	5	hombre	56.0356	Si	10	Si	10											Si	20			17	2	10		peor	peor	1.75	5.46617	7			32.5
2001	6	hombre	56.4956	Si	10	Si	10											Si	20			16	9	8	0.9	peor	peor	1.75	5.67781	9.5	6.00293	40.9	40
2001	7	hombre	56.9391	Si	2.5	Si	7.5													Si	210	0	0	9	3.88	mejor		0.125	1.58066	1.5	2.32819	4.48	0.6
2001	8	hombre	57.4374	Si	5															Si	200	8	6	7	0.78	peor	peor	1.375	4.50797	9.5	4.88069	25.68	24.9
2001	9	hombre	57.7906	Si	7.5															Si	80	0	0	11	7.8	mejor	mejor	0.625	1.99093	3	2.841	11.9	4.1
2001	10	hombre	58.1903	Si	7.5	Si	10													Si	80	1	0	6	0.75	igual	igual	0.375	2.07903	2.5	2.55642	4.85	4.1
2002	0	hombre	55.8001	No		No		No		No		No		No		No		No		No		18	11	16	0.4			1.125	6.203	10	5.79593	40.9	40.5
2002	1	hombre	56.3121			Si	7.5	No		No		No		No		No				No		4	0	12	0.19	mejor		0.25	3.04823	3.5	2.6593	7.09	6.9
2002	2	hombre	56.8159			Si	7.5	No		No		No		No		No				No		0	0	10	0.29	igual		0.125	1.78221	0	1.61795	2.59	2.3
2002	3	hombre	57.3498			Si	7.5	No		No		No		No		No				No		0	0	9		mejor	mejor	0	1.56646	0			0.7
2002	4	hombre	57.755			Si	7.5	No		No		No		No		No				No		0	0	7	0.28	igual	igual	0	1.47574	0	1.5526	1.38	1.1
2002	5	hombre	58.2505			Si	7.5											Si	20			0	0	12	0.12	mejor	mejor	0	1.75363	0.5	1.25784	0.32	0.2
2002	6	hombre	58.7515			Si	5															0	0	9	0.06	igual	igual	0	1.55226	0	1.1432	0.46	0.4
2002	7	hombre	59.3018			Si	5															0	0	8	0.51	igual	igual	0	1.45561	0.5	1.61098	0.61	0.1
2002	8	hombre	59.8001																			0	0	8	7.9	igual	igual	0	1.45561	1.5	2.53753	7.9	0
2002	9	hombre	60.3997																			0	0	13	0.5	igual	igual	0	1.79546	0.5	1.60503	0.5	0
2002	10	hombre	60.8569																			0	0	10	0.5	igual	igual	0	1.61181	0	1.60503	0.5	0
2004	0	hombre	65.1855	No		No		No		No		No		No		No		No		No		4	4	45	7.2			1.375	5.01006	10	4.84257	24.5	17.3
2004	1	hombre	65.744	Si	5	Si	7.5	No		No		No		No		No		No		No		0	0	15		mejor		0	2.09444	1			1.7
2004	2	hombre	66.2642	Si	5	Si	7.5	No		No		No		No		No		No		No		0	2	8		peor		0	1.94245	1			4.9
2004	3	hombre	66.6886	Si	5	Si	7.5	No		No		No		No		No		No		No		0	0	8	0.16	mejor		0	1.48401	0	1.33198	0.86	0.7
2004	4	hombre	67.1458	Si	2	Si	7.5	No		No		No		No		No		No		No		2	0	15	10.8	igual		0.25	2.86512	4	3.62284	15.1	4.3
2004	5	hombre	67.7563	Si	2	Si	7.5															0	0	12	0.07	igual	igual	0	1.78203	0.5	1.19303	0.57	0.5
2004	6	hombre	68.2491	Si	2																	1	1	17	0.77	peor	peor	0.25	2.99265	3.5	2.7468	5.17	4.4
2004	7	hombre	68.7556																			0	0	11	0.5	mejor		0	1.67853	0.5	1.60503	0.5	0
2004	8	hombre	69.2868																			0	0	15	0.4	igual	igual	0	1.89564	0.5	1.5394	0.4	0
2201	0	mujer	63.7481	No		No		No		No		No		No		No		Si	20	No		5	4	5	0.2			1	3.14862	2	3.3777	11.7	11.5
2201	1	mujer	64.2491																			0	0	10	0.2	mejor		0	1.68281	0	1.4255	0.7	0.5
2201	2	mujer	64.7201			No		No		No		No		No		No				No		0	0			mejor		0					0
2201	3	mujer	65.3196																			0	0			mejor		0					0.9
2201	4	mujer	65.744			No		No		No		No		No		No				No		0	0	16	0.9	mejor	mejor	0	1.99761	1	1.84493	1.8	0.9
2201	5	mujer	66.1081			No		No		No		No		No		No				No		0	0	13	0	mejor	mejor	0	1.79546	0	0.96	0	0
2202	0	mujer	78.0616	Si	7.5	Si	7.5	No		No		No		No		No		No		No		22	22	18	0.53			2.625	6.95252	10	6.54255	58.53	58
2202	1	mujer	78.5763	Si	6	Si	15	No		No		No		No		No				No		5	3	11	0.22	mejor		1.25	4.12145	4	3.81591	15.72	15.5
2202	2	mujer	79.0773	Si	4	Si	15															5	1	14	0.12	mejor		1.125	3.68476	4	3.08404	9.52	9.4
2202	3	mujer	79.5565	Si	6	Si	15															7	1	18	0.18	mejor		1.875	4.48565	6.5	3.79228	15.18	15
2202	4	mujer	80.0931	Si	6	Si	15	No		No		No		No		No				No		2	1	15	0.16	mejor	mejor	1.25	3.17752	2	2.58594	5.66	5.5
2202	5	mujer	80.5914	Si	6	Si	10	No		No		No		No		No				No		2	1	11	0	igual	igual	1.625	2.88942	2	2.17196	5	5
2202	6	mujer	81.0322	Si	4	Si	10															7	0	35	0.03	igual	igual	1.75	4.38314	5.5	2.95607	11.03	11
2202	7	mujer	81.588	Si	4	Si	10															3	0	11	0.06	mejor	mejor	1.875	2.96641	3	2.42115	6.56	6.5
2202	8	mujer	82.089	Si	4	Si	10															2	1	26	0.33	mejor	mejor	1.875	3.77556	4	2.97706	8.33	8
2202	9	mujer	82.6064	Si	20	Si																1	1	32	1.1	mejor	mejor	1.75	3.27922	4.5	2.70857	3.3	2.2
2202	10	mujer	83.0856	Si	4																	7	4	44	0.37	peor	peor	2	5.11132	5.5	3.97874	18.37	18
2203	0	mujer	32.2464	No		Si	7.5	No		No		No		No		No		No		No		20	18	3	0.29			1.625	5.30797	9	5.98229	51.29	51
2203	1	mujer	32.8049			Si	7.5															2	0	3	0.31	mejor		0.625	1.93732	2	2.63791	6.01	5.7
2203	2	mujer	33.2649			Si	15															2	1	12	0.29	mejor		0.375	2.95032	2	2.66191	5.29	5
2203	3	mujer	33.7823			Si	20															0	0	7	0.11	mejor	mejor	0	1.40474	0	1.2691	0.91	0.8
2203	4	mujer	34.2396			No	20	No		No		No		No		No				No		3	1	4	0.09	mejor	mejor	0	2.35769	3	2.58102	6.09	6
2203	5	mujer	34.7433			No		No		No		No		No		No				No		0	0	16	0.49	mejor	mejor	0	1.94081	0.5	1.59898	0.49	0
2203	6	mujer	35.2416																			0	0	8	0.07	mejor	mejor	0	1.45561	0	1.15103	0.07	0
2203	7	mujer	35.7399																			2	1	6	0.11	peor	peor	0	2.46512	2	2.43906	5.11	5
2203	8	mujer	36.2519																			0	0	6	0.06	mejor	mejor	0.5	1.25423	0	1.1292	0.06	0
2203	9	mujer	36.7556																			0	0	9	0.4	mejor	mejor	0	1.53806	0	1.5394	0.4	0
2203	10	mujer	37.3634																			0	0	9	0.16	mejor	mejor	0	1.53806	0	1.30398	0.16	0
2204	0	mujer	69.4073	No		No		No		Si	200	No		No		No		No		No		12	8	15	0.81			2.625	5.33148	8.5	5.18684	30.81	30
2204	1	mujer	69.9603			No		No		Si	50	No		No		No				No		4	2	7	0.51	mejor		1.875	3.04417	3.5	3.29496	10.11	9.6
2204	2	mujer	70.3819							Si	50											9	2	0.58	0.58	mejor		1.875	2.11133	5.5	4.14607	16.58	16
2204	3	mujer	70.8994							Si	50											9	2	9	0.57	igual	igual	1.875	3.88869	5.5	4.00074	15.57	15
2204	4	mujer	71.4004			No		No		Si	50	No		No		No				No		5	1	13	0.74	mejor	mejor	1.25	3.46248	3.5	3.39836
2204	5	mujer	71.896			No		No		Si	50	No		No		No				No		12	6	10	0.44	peor	peor	1.25	4.62764	7	4.58486	23.04	22.6
2204	6	mujer	72.3997															Si	20			7	4	11	0.34	igual	igual	1.25	3.85692	3	3.675	15.34	15
2204	7	mujer	72.8953															Si	20			5	3	13	0.39	mejor	mejor	1.25	3.67038	2	3.4093	11.39	11
2204	8	mujer	73.3963															Si	20			9	7	11	0.24	peor	peor	1.5	4.52092	7	4.24137	22.24	22
2204	9	mujer	73.8973															Si	20			10	5	16	0.26	peor	peor	1.875	4.75692	7.5	4.23811	21.26	21
2204	10	mujer	74.4093															Si	20			13	5	9	0.25	igual	igual	1.375	4.60018	7	4.4762	24.25	24
2205	0	hombre	74.6858	Si	7.5	Si	15	No		No		No		No		No		No		No		19	12	95	9.82			1.75	7.30071	11	6.7259	49.42	39.6
2205	1	hombre	75.1814	Si	6	Si	15															0	0	13	0.74	mejor		0.125	1.86646	1	1.79616	1.24	0.5
2205	2	hombre	75.6797			Si	15															1	0	22	2.1	mejor		0	2.77553	4	2.68878	4.1	2
2205	3	hombre	76.1944			Si	7.5															0	0	34	0.22	mejor	mejor	0	2.63885	1.5	1.54673	1.92	1.7
2205	4	hombre	76.6927			Si	7.5	No		No		No		No		No				No		0	0	11	0.55	mejor	mejor	0.25	1.67853	1	1.63385	0.55	0
2205	5	hombre	77.2293			Si	7.5															0	0	18	0.8	igual	igual	0.25	2.02326	1.5	1.751	0.8	0
2205	6	hombre	77.7276			Si	7.5															0	0	63	0.49	mejor	mejor	0	2.90019	1.5	1.59898	0.49	0
2205	7	hombre	78.1711			Si	7.5															1	0		0.26	mejor	mejor	0.25		1	1.98114	1.26	1
2205	8	hombre	78.6694			Si	7.5															0	0	38	1.77	mejor	mejor	0.285714	2.54631	3	2.01427	1.77	0
2205	9	hombre	79.1869			Si	7.5															1	0	25	2.07	igual	igual	0.375	2.80821	4	2.62783	3.07	1
2205	10	hombre	79.6879			Si	7.5															0	0	20	1.94	mejor	mejor	0.375	2.09701	2.5	2.04559	1.94	0
2501	0	hombre	32.9829	Si	10	No		No		No		No		No		No		No		No		14	5	33	1.2			1.25	5.58522	9.5	5.02481	26.3	25.1
2501	1	hombre	33.462	Si	5	Si	12.5	No		No		No		No		No				No		3	3	18	0.2	mejor		0.125	3.56165	5	2.89442	7.4	7.2
2501	2	hombre	33.9603	Si	2.5	Si	15	No		No		No		Si	1	No				No		2	0	10	0.6	mejor		0.25	2.6239	3.5	2.67649	5.6	5
2501	3	hombre	34.4586	Si	5	Si	15	No		No		No		No		No				No		0	0	20		mejor		0	2.09701	2			2
2501	4	hombre	34.976	Si	5	Si	20	Si	200	No		No		No		No				No		4	3	9	0.3	mejor	mejor	0.375	3.59436	7	3.51204	14.7	14.4
2501	5	hombre	35.4771	Si	5	Si	25	Si	200	No		No		No		No				No		3	1	10	0.2	igual	igual	0.25	3.6807	6	3.41745	11.6	11.4
2501	7	hombre	36.627	Si	5			Si	200													1	1	22	1.2	peor	peor	1.25	4.18133	7.5	3.88538	19.5	18.3
2501	8	hombre	37.1444	Si	5			Si	200													1	1	19	12	peor	peor	1.375	4.12131	7.5	4.73048	29.1	17.1
2501	9	hombre	37.6235	Si	5	Si	15	Si	200													1	1	18	1.43	peor	peor	1.5	4.14026	7	4.04203	19.43	18
2501	10	hombre	38.1218	Si	5	Si	20	Si	200											Si	80	0	0	2	0.05	mejor	mejor	0.375	0.556203	0	1.17597	1.55	1.5
2502	0	mujer	75.0418	Si	5	No		No		No		No		Si	2	No		No		No		10	8	83	1.9			0.5	6.19113	11	5.1333	31.2	29.3
2502	1	mujer	75.5565	Si	5	No		No		No		No		No	2	No				No		14	6	34	1	peor		0.5	5.86553	10	5.22043	32.4	31.4
2502	2	mujer	76.115	Si	5	Si	10	No		No		No		No		No				No		8	7	50	7	mejor		0	5.49979	11	5.25329	29.9	22.9
2502	4	mujer	76.8898	Si	5	Si	15	No		No		No		No		No				No		4	7	12	0.2	igual	igual	0	4.45283	8	4.05631	22.8	22.6
2503	0	mujer	27.0281	Si	7.5	No		No		No		No		Si	2	No		No		No		11	14	17	0.2			2	5.65341	9.5	5.01647	36	35.8
2503	1	mujer	27.5647			No		No		No		No		Si	2	No				No		1	0	18	0.2	mejor		0	2.66346	1.5	1.9995	1.8	1.6
2503	2	mujer	28.063			No		No		No		No		Si	1	No				No		0	0	14	0.2	mejor		0	1.98934	0	1.4955	1.2	1
2503	3	mujer	28.5749			No		No		No		No		Si	1	No				No		0	0	12	0.9	mejor		0	1.79623	0.5	1.84493	1.3	0.4
2503	4	mujer	29.0678			No		No		No		No		Si	0.5	No				No		0	0	23	0	igual	igual	0	2.22325	1	0.988	0.6	0.6
2503	5	mujer	29.5715											Si	0.5							0	0	9	0.3	mejor	mejor	0.5	2.19126	2	2.10307	6	5.7
2503	6	mujer	30.0671											Si	0.5							0	0		0.2	mejor	mejor	0		0	1.4115	1.1	0.9
2503	7	mujer	30.5681											Si	500							2	0	10	0.2	mejor		0.625	3.0073	3	2.74946	7	6.8
2503	8	mujer	31.0445																			0	0	41	0.2	mejor	mejor	0.5	2.5995	1.5	1.3555	0.2	0
2503	9	mujer	31.5811																			0	0	18	0.7	mejor	mejor	0	2.02326	1	1.7086	0.7	0
2503	10	mujer	32.063																			0	0	6	0.1	mejor	mejor	0	1.28263	0	1.23753	0.3	0.2
2504	0	mujer	37.8426	Si	5	No		No		No		No		No		No		No		No		9	4	25	2			1.875	4.96901	7.5	4.77203	24.6	22.6
2504	1	mujer	38.3381	Si	4	Si	10	Si	250	No		No		No		No				No		5	2	50	1.1	mejor		1.875	5.03427	7.5	4.14674	16.7	15.6
2504	2	mujer	38.9213	Si	4	Si	12.5	Si	300	No		No		No		No				No		2	2	12	0.3	mejor		1.625	3.49396	4	3.20701	9.4	9.1
2504	3	mujer	39.2553	Si	4	Si	12.5	Si	300	No		No		No		No				No		1	1	17	1	mejor	mejor	0.875	2.93585	3	2.77524	4.6	3.6
2504	4	mujer	39.7317	Si	2.5	Si	12.5	Si	300													1	1	25	0.2	igual		1.25	3.39041	4	2.4895	6.3	6.1
2504	5	mujer	40.2327	Si	4	Si	12.5	Si	300													1	1	13	0.2	mejor	mejor	0.625	2.80486	2	2.3635	5.1	4.9
2504	6	mujer	40.7337	Si	4	Si	12.5	Si	300													0	1	10	2	igual	igual	0.875	2.06621	2.5	2.50403	4.6	2.6
2504	8	mujer	41.7714	Si	3	Si	15	Si	300													4	4	19	0.2	peor	peor	1.5	4.19351	6.5	3.4835	14.4	14.2
2504	9	mujer	42.2642	Si	4	Si	15	Si	300													3	3	18	0.4	igual	igual	0.75	4.18645	6.5	3.69432	16.4	16
2504	10	mujer		Si	3	Si	15	Si	200													1	1	19	0.14	igual	igual	0.875	3.28	3.5	2.49317	6.84	6.7
2505	0	mujer	38.7981	Si	5	No		No		No		No		Si	2	No		No		No		25	11	64	1.6			1.625	7.77834	12	6.84261	53.5	51.9
2505	1	mujer	39.2964			Si	10	No		No		No		Si	1	No				No		2	1	36	0.5	peor		1.125	4.28735	5.5	3.37699	10.8	10.3
2505	2	mujer	39.7974			Si	20	Si	400	No		No		Si	1	No				No		11	5	31	0.7	peor		0	5.02156	8	4.33201	23.4	22.7
2505	3	mujer	40.2163			Si	20	Si	200	No		No		Si	1	No				No		5	5	32	0.5	peor		0	4.75648	8.5	3.93133	17.9	17.4
2505	4	mujer	40.7392			Si	20	Si	200	No		No		Si	1	No				Si	80	0	0	20	0.2	mejor	mejor	0	2.15381	0.5	1.4115	0.6	0.4
2505	5	mujer	41.1745			Si	15	Si	200					Si	1					Si	80	0	0	18	0.2	mejor	mejor	0	2.02326	0.5	1.3555	0.2	0
2505	6	mujer	41.7358	Si	2.5	Si	20	Si	200					Si	1					Si	80	13	10	40	1.6	peor	igual	1	5.85058	10	5.2485	31.2	29.6
2505	7	mujer	42.3272	Si	5			Si	200													1	1	19	1.2	peor	peor	1.375	4.17811	6.5	3.98338	18.7	17.5
2505	8	mujer	42.5517	Si	7.5	Si	20													Si	80	6	3	42	4	mejor	mejor	0	4.60974	5	4.29357	16	12
2505	9	mujer	43.2307	Si	20															Si	175	6	4	18	0.2	mejor	mejor	0	4.30573	3.5	3.63721	18.7	18.5
2505	10	mujer	43.7454	Si	5	Si	20													Si	175	7	6	42	0.44	mejor	mejor	0	4.85142	7.5	3.80458	14.44	14
2601	0	mujer	56.2875	Si	7.5	No		No		No		No		No		No		No		No		5	5	13	0.9			0	4.23953	7.5	4.22723	17.9	17
2601	1	mujer	56.7858	Si	7.5	No		Si	400	No		No		No		No				No		3	1	9	0.6	mejor		0	2.85435	3.5	2.98048	5.6	5
2601	2	mujer	57.295	Si	5	No		Si	400	No		No		No		No				No		0	0	8	0.9	mejor		0	1.73961	1.5	2.06893	2.9	2
2601	3	mujer	57.7823	Si	2.5	No		Si	400	No		No		No		No				No		1	0	15	1.3	igual		1	3.16064	4	3.17006	7.8	6.5
2601	4	mujer	58.2998	Si	5	Si	10	No		No		No		No		No				No		0	1	16	0.6	mejor		0.125	2.25321	2	1.96853	2.2	1.6
2601	5	mujer	58.8036			Si	7.5	No		No		No		No		No				No		5	3	17	0.4	igual	igual	1	4.08537	3.5	3.64057	12.5	12.1
2601	6	mujer	60.0767			Si	10															3	0	18	0.6	igual	igual	0.5	3.12655	3	2.77048	5.6	5
2602	0	mujer	73.3799	No		No		No		No		No		No		No		No		No		8	6	27	1.1			1.625	5.14052	10	4.68434	22.1	21
2602	1	mujer	73.8754	Si	2.5	No		No		No		No		No		No				No		0	0	15	4.9	mejor		0.25	2.10864	1.5	2.57833	6.4	1.5
2602	2	mujer	74.3792			No		No		No		No		No		No				No		0	0	42	0.5	igual		0.375	2.61637	1.5	1.60503	0.5	0
2602	3	mujer	74.8912			No		No		No		No		No		No				No		0	0	30	0.49	igual		0.375	2.38084	1	1.59898	0.49	0
2603	0	mujer	29.3717	Si	7.5	No		No		No		No		No		No		No		No		4	1	18	4.99			1	4.26926	8	4.61475	18.99	14
2603	1	mujer	29.8672			No		No		No		No		No		No				No		0	1	32	1.1	igual		0	2.71002	3.5	2.13457	2.6	1.5
2603	2	mujer	30.3655			No		No		No		No		No		No				No		1	1	18	0.85	peor		0.125	2.97586	3	2.72247	5.25	4.4
2603	3	mujer	30.9049			Si	2.5	No		No		No		No		No				No		3	1	3	0.52	igual		0.875	2.86632	6.5	3.70679	12.52	12
2603	4	mujer	31.2416	Si	5	Si	10	No		No		No		No		No				No		6	3	29	0.5	peor	peor	0.875	5.23088	6	4.46972	20.5	20
2603	5	mujer	31.7207	Si	4	Si	12.5	No		No		No		No		No				No		1	1	24	0.51	igual	mejor	0	3.06364	3.5	2.45098	3.11	2.6
2603	6	mujer	32.2437																			0	0	13	0.4	mejor	mejor	0	1.79546	0	1.5394	0.4	0
2604	0	mujer	46.4148	Si	8	Si	10	No		No		No		No		No		No		No		11	3	36	3.8			1.5	5.40909	8	5.18117	26.3	22.5
2604	1	mujer	46.9295	Si		Si		No		No		No		No		No				No		1	1	23	3.5	igual		1.875	4.16985	7.5	4.21007	14.7	11.2
2604	2	mujer	47.3922	Si	4	No		No		No		No		No		No		Si	20	No		1	1	30	2	mejor		0.5	3.36184	4.5	3.03603	5.7	3.7
2604	3	mujer	47.8905	Si	2.5	No		No		No		No		No		No		Si	20	No		0	1	31	1.3	igual		0	2.87239	3.5	2.37206	4.6	3.3
2604	4	mujer	48.3888			No		No		No		No		No		No				No		4	3	43	4.2	peor	peor	1.25	4.94474	9	4.61901	20	15.8
2604	5	mujer	48.8843	Si	4	No		No		No		No		No		No		Si	20	No		0	0	12	0.6	igual	igual	0.375	1.98083	1.5	1.89853	2.3	1.7
2604	6	mujer	49.4018	Si	2													Si				0	0	26	0.9	igual	igual	0.375	2.80607	3.5	2.30693	4.6	3.7
2605	0	mujer	39.9808	Si	6	No		No		No		No		No		No		No		No		4	2	11	1			0.875	3.47416	4.5	3.61922	11	10
2605	1	mujer	40.4791	Si	8	Si	12.5	No		No		No		No		No				No		2	2	7	1.2	igual		1	3.23026	5	3.74332	12.3	11.1
2605	2	mujer	40.9774	Si	7.5	No		No		No		No		No		No		Si	20	No		1	1	4	0.8	igual		1	2.37741	4.5	3.151	8	7.2
2605	3	mujer	41.473	Si	7.5	No		No		No		No		No		No		Si	20	No		2	0	7	0.6	igual		0.625	2.27483	1.5	2.57849	4.3	3.7
2605	4	mujer	41.9932	Si	5	No		No		No		No		No		No		Si	20	No		0	0	5	0.4	igual	peor	0.25	1.52421	1	1.9314	3.2	2.8
2605	5	mujer	42.486	Si	5													Si	20			0	0	7	0.4	igual	igual	0.5	1.57514	0	1.7494	2.9	2.5
2701	0	mujer	34.308	No		Si	10	No		No		No		No		No		No		No		12	4	23	1.1			1	5.31022	7	4.97046	23.9	22.8
2701	1	mujer	34.8063			Si	10	No		No		No		No		No				No		7	4	37	0.65	mejor		0.5	4.86223	6	4.02099	15.05	14.4
2701	2	mujer	35.3621			Si	10	No		No		No		No		No				No		2	3	26	0.69	peor		0.625	4.02606	6.5	3.443	10.49	9.8
2702	0	mujer	84.0164	No		No		No		Si	200	No		No		No		No		No		15	10	80	3.1			2.75	7.23681	12	6.36797	44	40.9
2702	1	mujer	84.5147			No		No		Si	100	No		No		No				No		2	2	57	0.6	mejor		1.75	4.44266	5	3.26847	8.5	7.9
2702	2	mujer	85.013			No		No		Si	100	No		No		No				No		5	3	60	0.2	igual		0.75	5.02496	4.5	3.51267	12.7	12.5
2702	3	mujer	85.525			No		No		Si	100	No		No		No				No		3	5	44	0.5	mejor	mejor	1.125	4.52926	7.5	3.48108	13.5	13
2702	4	mujer	86.026			No		No		Si	100	No		No		No				No		2	2	38	0.44	peor	peor	2.25	4.72684	6.5	3.73504	15.44	15
2702	5	mujer	86.5243							Si	100											0	0	45	0.37	mejor	igual	2.25	3.37466	3.5	2.21712	6.37	6
2702	6	mujer	87.0226							Si	100											0	2	35	0.17	mejor	mejor	2.625	3.60038	4.5	2.41355	7.67	7.5
2702	7	mujer	87.5209							Si	150											4	1	53	1.51	peor	igual	2.25	4.8832	8	4.06037	14.51	13
2703	0	mujer	64.4244	No		Si	10	No		No		No		No		No		No		No		2	5	44	1.3			0.125	4.46646	7.5	3.72012	13.2	11.9
2703	1	mujer	64.9254			Si	10	No		No		No		No		No				No		0	4	49	0.91	mejor		0.125	3.56207	5	2.61851	7.81	6.9
2703	2	mujer	65.4237			Si	10	No		No		No		No		No				No		1	3	85	5.14	peor		2.125	4.86676	8	4.13018	15.74	10.6
2703	3	mujer	65.9192			Si	15	No		No		No		No		No				No		0	3	72	1.22	mejor	mejor	0.25	3.91157	5.5	2.79385	8.72	7.5
2703	4	mujer	66.4175			Si	15	No		No		No		No		No				No		2	3	65	1.05	igual	igual	0.375	4.34086	5.5	3.25618	9.05	8
2703	5	mujer	66.9158			Si	15											Si	10			4	5	65	5.58	peor	peor	1.125	5.80311	11	5.28033	28.58	23
2703	6	mujer	67.4141															Si	10			0	1	62	1.08	mejor	igual	0.875	3.88299	5.5	2.82852	9.08	8
2703	7	mujer	67.9124															Si	10			0	0	55	1.2	mejor	mejor	1	3.23113	3.5	2.30338	5.2	4
2704	0	mujer	51.7344	No		Si	10	No		No		No		No		No		No		No		24	10	43	0.6			2	7.15866	11	6.18539	43.5	42.9
2704	1	mujer	52.2464			Si	15	No		No		No		No		No				No		28	5	37	0.75	mejor		1	6.62487	10	5.83776	40.35	39.6
2704	2	mujer	52.7529			Si	15	No		No		No		No		No				No		19	9	46	0.73	mejor		1.25	6.66124	10	5.70284	40.73	40
2704	4	mujer	53.744			Si	10															22	6	55	0.77	peor	peor	1.25	6.95597	11	5.89129	41.77	41
2705	0	mujer	51.1157	No		Si	10	No		No		No		No		No		No		No		18	10	51	2.4			2.375	6.82863	12	6.19211	42	39.6
2705	1	mujer	51.614			Si	10	No		No		No		No		No				No		8	6	14	0.31	peor		2.875	5.24877	9	4.85773	25.21	24.9
2705	2	mujer	52.1123			Si	15	No		No		No		No		No				No		8	4	16	0.91	mejor		2.25	4.78859	6	4.63643	21.91	21
2705	4	mujer	53.1061			Si	10															3	5	7	0.2	igual	igual	1.625	3.95247	8	3.93155	18.2	18
2801	0	mujer	71.1458	Si	5	Si	7.5	No		No		No		No		No		No		No		5	10	64	1.8			1.875	6.32832	11	5.41763	31	29.2
2801	1	mujer	71.6058	Si	5	Si	12.5	No		No		No		No		No				No		5	10	37	1	igual		1.125	5.49035	10	4.77288	26.8	25.8
2801	2	mujer	72.0931	Si	2.5	Si	12.5	No		No		No		No		No				No		4	5	33	0.9	mejor		1.625	5.0446	10	4.37503	20	19.1
2801	3	mujer	72.5613	Si	2.5	Si	12.5	No		No		No		No		No				No		2	0	52	0.7	peor		1.5	4.26076	5	3.20056	10.6	9.9
2801	4	mujer	73.1937	Si	2.5	Si	15	No		No		No		No		No				No		4	3	44	0.9	igual	igual	1.375	4.97504	9	4.1079	16.2	15.3
2802	0	hombre	59.9781	No		No		No		No		No		No		No		No		No		1	1	21	0.2			1.625	4.17717	6.5	3.3855	12.4	12.2
2802	1	hombre	60.6516			No		No		No		No		No		No				No		1	1	7	0.2	igual		0	2.25794	2	2.2515	3.6	3.4
2802	2	hombre	60.9336			No		No		No		No		No		No				No		4	3	13	0.2	igual		0	3.53937	5.5	3.10047	10.6	10.4
2802	3	hombre	61.5852			No		No		No		No		No		No				No		0	3	16	0.2	peor	igual	0	2.51791	3	1.92447	6.1	5.9
2802	4	hombre	61.9849	Si	7.5	No		No		No		No		Si	2	No				No		9	8	17	0.75	peor	peor	0.375	4.83492	8.5	4.58038	23.65	22.9
2802	5	hombre	62.6283			Si	15	No		No		No		No		No				No		0	3	25	0.2	mejor	mejor	0.5	3.07172	4.5	2.16247	7.2	7
2802	6	hombre	62.9925			Si	15															0	3	18	0.2	igual	igual	0.25	2.71396	3	2.03647	6.1	5.9
2802	7	hombre	63.5948			Si	15															0	0	24	0.2	mejor		0	2.22464	1.5	1.3555	0.2	0
2802	8	hombre	63.9973	Si	2.5	Si	15															0	0	21	0.2	igual	igual	0	2.13117	1.5	1.3555	0.2	0
2802	9	hombre	64.6516			Si	15															0	4	29	0.7	igual	igual	0	3.05291	4	2.3946	7.1	6.4
2802	10	hombre	64.9801			Si	15															0	2	27		igual	igual	0	2.73712	4			3.7
2803	0	mujer	30.0589	Si	5	Si	7.5	No		No		No		No		No		No		No		12	10	32	0.2			1.625	6.51048	10.5	5.42684	37.4	37.2
2803	1	mujer	30.6283	Si	5	Si	7.5	No		No		No		No		No				No		0	1	29	0.2	mejor		0.25	3.32271	4	2.3075	9.1	8.9
2803	2	mujer	31.0554	Si	5	Si	10	No		No		No		No		No				No		1	2	32	0.2	mejor		0.25	4.09265	5.5	3.01148	12.8	12.6
2803	3	mujer	31.6194	Si	5	Si	7.5	No		No		No		Si	2	No				No		0	1	27	0.2	mejor	mejor	0.125	2.91769	3	1.9575	6.4	6.2
2803	4	mujer	32.1232	Si	5	Si	12.5	No		No		No		Si	2	No		Si	20	No		0	0	15	0.3	mejor	mejor	0	1.96664	0	1.52907	3.1	2.8
2803	5	mujer	32.6763	Si	5	No		No		No		No		No		No		Si	20	No		0	0	16	0.2	mejor	mejor	0	1.94081	0.5	1.3555	1.4	1.2
2803	7	mujer	33.5606	Si	5													Si	20			1	2	19	0.2	peor	igual	0	3.01774	2.5	2.31148	4.7	4.5
2803	8	mujer	34.1136	Si	5													Si	20			4	5	19	0.2	igual	igual	0	3.90555	5.5	3.1996	11.9	11.7
2804	0	mujer	56.7283	Si	5	Si	7.5	No		No		No		No		No		No		No		11	13	39	1.2			2.25	6.3522	11.5	5.66025	37	35.8
2804	1	mujer	57.232	Si		Si	12.5	No		No		No		No		No				No		6	6	25	1.7	mejor		0.375	4.69173	8.5	4.43611	19.9	18.2
2804	2	mujer	57.7248			Si	15	No		No		No		No		No				No		9	7	4	0.2	mejor		0.5	3.7844	7	4.16831	22.5	22.3
2804	3	mujer	58.3217			Si	20	No		No		No		No		No				No		2	2	15	0.3	mejor		0.375	3.12476	2	2.68901	6.1	5.8
2804	4	mujer	58.7598			Si	20	No		No		No		No		No				No		2	4	20	0.3	mejor	mejor	0.625	3.7055	4.5	3.06303	10.4	10.1
2804	5	mujer	59.2252			Si	20	No		No		No		No		No		Si	10	No		3	3	23	0.3	mejor	mejor	0.875	4.14504	7	3.40399	12.3	12
2804	6	mujer	59.7372			Si	20											Si	10			1	0	27	0.2	igual	igual	0.875	3.10349	3	2.1535	4.8	4.6
2804	7	mujer	60.2574			Si	20											Si	10			0	4	28	0.2	igual	igual	0.25	3.26974	4	2.2795	9.3	9.1
2804	8	mujer	60.794			Si	20											Si	10			1	2	33	0.5	mejor	mejor	0.625	3.50359	3.5	2.65901	5.7	5.2
2804	9	mujer	61.2238			Si	20											Si	10			0	4	19		igual	igual	0.875	2.84211	3			7
2804	10	mujer	61.7604			Si	20											Si	10	Si	160	2	2	42	0.7	peor	peor	1.375	4.58389	7	3.66654	13.7	13
2805	0	mujer	68.6051	Si	5	Si	7.5	No		No		No		No		No		No		No		4	11	55	1.8			1.125	5.56705	10	4.76865	24.7	22.9
2805	1	mujer	69.1225	Si	5	Si	10	No		No		No		No		No				No		0	0	32	0.7	mejor		0.25	2.42602	2	1.7086	1.3	0.6
2805	2	mujer	69.64			Si	10	No		No		No		No		No				No		0	0	27	0.9	mejor		0	2.30709	1.5	1.78893	1.3	0.4
2805	3	mujer	70.0999			Si	7.5	No		No		No		No		No				No		0	0	26	1.4	mejor	mejor	0	2.28067	2	1.9349	1.6	0.2
2805	4	mujer	70.653			Si	7.5	No		No		No		No		No				No		0	0	25	1.1	igual	igual	0	2.25321	2	1.85457	1.1	0
2805	5	mujer	71.1732			Si	7.5	No		No		No		No		No				No		0	0	33	0.6	igual	igual	0	2.44756	2	1.66053	0.6	0
2805	6	mujer	71.6605			Si	3.75															0	0	33	0.6	igual	igual	0	2.44756	2	1.66053	0.6	0
2805	7	mujer	72.1533			Si	5															0	0	24	0.2	igual	igual	0.375	2.22464	1	1.3555	0.2	0
2805	8	mujer	72.6708																			0	0	28	0.2	igual	igual	0.125	2.33254	1	1.3555	0.2	0
2805	9	mujer	73.1745	No		No		No		No		No		No		No		No		No		0	0	17	0	mejor	mejor	0	1.98325	0.5	0.96	0	0
2806	0	mujer	70.6448	Si	5	Si	7.5	No		No		No		No		No		No		No		13	8	67	2.8			2.125	6.64224	12	5.86529	36	33.2
2806	1	mujer	71.1102	Si	5	Si	12.5	No		No		No		No		No				No		0	0	51	0.2	mejor		0.875	3.41968	3.5	2.0135	8	7.8
2806	2	mujer	71.6605	Si	5	Si	12.5	No		No		No		No		No				No		2	3	37	0.2	mejor		0.75	4.07423	5.5	2.89843	9.6	9.4
2807	0	mujer	46.1903	Si	5	No		No		Si	200	No		No		No		No		No		10	8	9	0.2			1.5	5.14719	9	4.95434	28.4	28.2
2807	2	mujer	47.5181	Si	5	No		No		Si	200	No		No		No				No		2	0	7	0.2	mejor		1.125	2.57303	2	2.56746	6.3	6.1
2807	3	mujer	48.0849	Si	30					Si	50											1	7	12	0.3	igual	igual	1.125	3.55703	6	3.26388	13.4	13.1
2807	6	mujer	49.3936	Si	10					Si	50											1	1	12	0.2	igual	igual	1.25	3.30263	5	2.9095	9.4	9.2
2807	7	mujer	49.9466	Si	5	Si	7.5	Si	250	Si	200											2	2	11	0.2	igual	igual	1.25	3.58925	5	3.25744	10.8	10.6
2807	8	mujer	50.2149	Si	5	Si	7.5	Si	250	Si	50											0	0	11	0.2	mejor	mejor	1.875	2.24653	2	1.9155	4.2	4
2807	9	mujer	50.8556			Si	7.5	Si	250	Si	50											2	2	7	0.3	peor	peor	1.125	3.54266	5	3.62701	12.8	12.5
2807	10	mujer	51.4634	Si	7.5			Si	200	Si	50											1	1	6	0	igual	igual	1.25	2.57603	4	2.276	6.4	6.4
2808	0	mujer	54.3354	No		No		No		No		No		No		No		No		No		1	1	22	1.1			0	3.64173	6	3.32457	9.1	8
2808	1	mujer	54.872			No		No		No		No		No		No				No		0	0	9	0.9	mejor		0	1.53806	0.5	1.78893	1.8	0.9
2808	2	mujer	55.3292			No		No		No		No		No		No				No		0	0	9	0.2	igual		0	1.53806	0	1.3555	0.2	0
2808	3	mujer	55.8275			No		No		No		No		No		No				No		0	0	1	1.1	mejor		0	0	1	1.85457	1.1	0
2808	4	mujer	56.3258																			0	0	8	0.8	igual	igual	0	1.45561	0.5	1.751	0.8	0
2809	0	mujer	56.4545	No		Si	7.5	No		No		No		No		No		No		No		7	6	23	0.6			1.125	4.98369	9.5	4.44401	21.1	20.5
2809	1	mujer	56.8569			Si	7.5	No		No		No		No		No				No		8	4	22	1.2	mejor		0.875	4.96891	7	4.6853	21.6	20.4
2809	2	mujer	57.473			Si	20	No		No		No		No		No				No		5	3	15	0.2	mejor		0.875	4.35276	5	3.80667	16.9	16.7
2809	3	mujer	57.8754	Si	2.5	Si	20	No		No		No		Si	1	No				No		8	4	14	0.3	peor		1	4.51052	5	4.12099	19.2	18.9
2809	4	mujer	58.4887	Si	2.5	Si	20	No		No		No		Si	2	No				No		5	3	9		mejor	mejor	0.875	3.52658	3			12.8
2809	5	mujer	58.8337	Si	2.5	Si		No		No		No		Si	2	No				No		11	3	18	1.8	peor	peor	1.125	4.65409	6	4.65628	20.9	19.1
2809	6	mujer	59.2827	Si	2.5	Si	15															6	0	11	0.2	mejor	mejor	1	4.03199	5	3.70721	14.7	14.5
2809	7	mujer	59.9069	Si	5	Si	20											Si	10			6	4	14	1.1	igual	igual	1	4.41381	5	4.41628	18.1	17
2809	8	mujer	60.2902	Si	5	Si	15											Si	10			2	2	10	0.2	mejor	mejor	1.25	3.16753	3	2.90744	8.5	8.3
2809	9	mujer	60.9719	Si	5	Si	15											Si	10			2	0	17	0	igual	igual	1.75	3.60594	4.5	2.57796	9.1	9.1
2810	0	mujer	81.9576	No		Si	7.5	No		No		No		No		No		No		No		13	18	72	10.8			2.75	6.76766	11	6.41593	52.1	41.3
2810	1	mujer	82.6201			Si	7.5	No		No		No		No		No				No		15	9	96	12.2	igual		2.75	6.53735	10	6.03726	44.7	32.5
2811	0	mujer	32.46	Si	5	Si	7.5	No		No		No		No		No		No		No		16	23	32	2.3			1.25	6.47663	11	6.14893	50.9	48.6
2811	1	mujer	32.9363	Si	5	Si	12.5	No		No		No		No		No				No		1	0	7	0.2	mejor		0.75	2.55614	3	2.5455	7.1	6.9
2811	2	mujer	33.4374			Si	12.5	No		No		No		No		No				No		5	0	7	0.2	peor		1.125	3.63975	5	3.6297	14.3	14.1
2811	3	mujer	33.9192			Si	10	No		No		No		No		No				No		1	0	6	0.2	mejor	mejor	0.5	1.85183	1	1.9575	2	1.8
2811	4	mujer	34.4038			Si	10															0	0	14	0.2	mejor		0	1.84734	0	1.3555	0.2	0
2811	5	mujer	34.8583			Si	10															0	0	10	0.2	igual	igual	0.25	1.64021	0	1.3835	0.4	0.2
2811	6	mujer	35.4305			Si	10															0	0	23	0.2	mejor	mejor	0.25	2.22325	1	1.3835	0.4	0.2
2811	7	mujer	35.8905			Si	12.5															2	0	8	0.2	igual	igual	0.375	2.2547	1	2.16146	2.3	2.1
2811	8	mujer	36.5476			Si	10															2	1	5		peor	peor	0.625	2.8203	4			9.6
2811	9	mujer	36.9528			Si	15															0	0	16	0	mejor	mejor	0.25	1.94081	0.5	0.96	0	0
2811	10	mujer	37.4428			Si	15															0	0	15	1.3	mejor	mejor	0.125	1.89564	1	1.91006	1.3	0
2901	0	mujer	84.7639	Si	4	No		No		No		No		No		No		No		No		15	11	73	1.63			1.5	7.17395	12	6.14778	40.43	38.8
2901	1	mujer	85.6044	Si	4	No		No		Si	200	No		No		No				No		1	4	51	2.18	mejor		1.5	4.23028	7	3.55563	11.18	9
2901	2	mujer	86.0643	Si	4	No		No		Si	200	No		No		No				No		2	0	48	2.3	mejor		1	3.77873	5	3.17606	8.3	6
2901	3	mujer	86.5133	Si	4	No		No		Si	100	No		No		No				No		3	3	69	3.1	mejor	mejor	0.875	5.42527	10	4.65659	23.1	20
2901	4	mujer	86.9925	Si	7.5	Si	7.5			Si	100											2	3	40	1	igual	igual	0.75	4.56901	7	3.80018	14	13
2901	5	mujer	87.3539	Si	5.5	Si	10															3	2	26	0.7	igual	igual	0.5	4.35359	6.5	3.77453	15.7	15
2901	6	mujer	88.0657	Si	4	Si	10															0	2	12	0.2	igual	igual	0.5	2.85107	3	2.45148	9.2	9
2901	7	mujer	88.5175	Si	3.5	Si	10															0	3	19	0.2	igual	igual	0.5	3.12101	4.5	2.40047	10.2	10
2902	0	hombre	72.9254	Si	10	No		No		No		No		No		No		No		No		6	14	21	1.53			0.375	4.97926	10	4.8042	28.03	26.5
2902	2	hombre	74.141	Si	5	No		No		Si	200	No		No		No				No		5	6	34	2.23	mejor		0.25	4.76013	10	4.3815	18.23	16
2902	3	hombre	74.7351	Si	2					Si	100											6	1	24	1.4			0.125	3.9107	6.5	3.62861	9.2	7.8
2902	5	hombre	75.6496	Si	2.5					Si	200											10	1	19	1.6	mejor	mejor	0.125	4.25637	6.5	4.18483	17.2	15.6
2902	6	hombre	76.2656	Si	2.5																	0	4	21	1.4	mejor	mejor	0.125	3.12517	5.5	2.9149	11.4	10
2902	7	hombre	76.7447	Si	2.5																	1	6	25	1.9	igual	igual	0.125	3.81627	8	3.59232	13.1	11.2
2902	9	hombre	77.6591	Si	2.5																	8	6	16	0.7	igual	igual	0.25	4.39084	7.5	4.16038	19	18.3
2903	0	mujer	47.7317	Si	4	No		No		No		No		No		No		No		No		16	13	12				1.125	6.19041	9			44.5
2903	1	mujer	48.2136	Si	4	No		No		Si	200	No		No		No				No		2	13	13	1.57	igual		0.625	3.81733	5.5	3.98506	22.07	20.5
2903	2	mujer	48.6078	Si	4	Si	20	No		Si	200	No		No		No				No		6	5	9	0.6	igual		0.375	3.73137	5.5	3.85434	16.3	15.7
2903	3	mujer	49.2019	Si	4	Si	25	No		No		No		No		No				No		0	10	9	0.5	mejor	mejor	0.25	2.72014	4	2.77047	16	15.5
2903	4	mujer	49.6263	Si	2	Si	25											Si	20			0	0	9	0.2	mejor	mejor	0.125	1.58066	0	1.3975	0.7	0.5
2903	5	mujer	50.1684	Si	1.2													Si	10			0	0	13	0.3	mejor	mejor	0	2.22146	1	1.87907	4.3	4
2903	7	mujer	50.9322	Si	1.25													Si	10			0	0	11	0.2	igual	igual	0	1.82053	0	1.4955	2.2	2
2903	8	mujer	51.6934	Si	1.25													Si	10			0	0	12	0.2	mejor	mejor	0	1.73943	0	1.3555	0.5	0.3
2904	0	mujer	68.2656	Si	5	No		No		No		No		No		No		No		No		8	7	68	10.3			1.25	5.54463	10	5.22271	32.8	22.5
2904	1	mujer	68.7666	Si	5	No		No		Si	200	No		No		No				No		6	6	8	0.04	mejor		0.25	3.86573	6	3.4887	17.04	17
2904	2	mujer	69.0732	Si	5	No		No		No		No		No		No				No		0	0	22	0.7	mejor		0	2.26313	1.5	1.8066	1.7	1
2904	3	mujer	69.6975			No		No		Si	200	No		No		No				No		0	0	15	0.6	mejor	mejor	0.125	1.99504	0.5	1.75853	1.8	1.2
2904	4	mujer	70.2615																			1	0	8	0.2	mejor	mejor	0	2.29461	2	2.1955	6.2	6
2904	5	mujer	70.5407																			0	0	7	0.4	mejor	mejor	0	1.78814	1	1.9594	3.4	3
2904	6	mujer	70.9103																			4	0	9	0.7	igual		0.125	2.79006	2.5	2.9686	6.6	5.9
2904	7	mujer	71.4606																			0	0	11	0.2	mejor	mejor	0	1.72113	0	1.3975	0.5	0.3
2904	8	mujer	72.1752																			0	1	9	0.2	igual		0.125	1.96406	1	1.7755	3.2	3
2905	0	mujer	28.397	No		No		No		No		No		No		No		No		No		5	5	25	0.2			0	4.47007	7	3.5698	15.2	15
2905	1	mujer	28.8953			No		Si	250	No		No		No		No				No		4	4	24	0.09	igual		0.125	4.25764	6	3.22107	11.79	11.7
2905	2	mujer	29.1745			No		Si	200	No		No		No		No				No		1	1	19	0.2	mejor		0	3.01371	2.5	2.3075	4.8	4.6
2905	5	mujer	30.6393					Si	200													1	3	23	1	peor	peor	0.25	4.09375	7.5	3.70822	16	15
2905	6	mujer	31.0418																			13	16	32	1.7	peor	peor	1.25	6.4861	12	6.04964	44.2	42.5
2905	7	mujer	31.5784	Si	2			Si	200													1	6	16	0.2	mejor	mejor	1.125	3.33347	4.5	2.74136	11.1	10.9
2905	8	mujer	32.115	Si	2					Si	100											1	8	26	0.2	mejor	mejor	0	3.99394	6	3.05746	14.5	14.3
2906	0	mujer	86.3463	Si	8	No		No		No		No		No		No		No		No		17	14	59	1.4			2	7.07143	11.5	6.1455	44.8	43.4
2906	1	mujer	86.8063	Si	4	No		No		Si	200	No		No		No				No		0	4	41	1.94	mejor		1.375	3.4089	6	2.84359	10.84	8.9
2906	2	mujer	87.3374	Si	4	Si	7.5	No		Si	100	No		No		No				No		3	7	23	0.7	mejor		1.375	4.46133	8.5	3.96536	17.4	16.7
2906	3	mujer	87.7399	Si	4	Si	7.5	No		Si	50	No		No		No				No		1	0	24	0.4	mejor		1.25	2.82224	2	2.1414	2	1.6
2906	4	mujer	88.3614	Si	5					Si	50											0	0	23	0.6	igual	igual	0.25	2.62085	2.5	2.08053	4.6	4
2906	5	mujer	88.7474	Si	5																	0	0	18	0.3	mejor	mejor	0.5	2.59126	2.5	2.01907	5.3	5
2906	6	mujer	89.4648	Si	5																	0	0	16	0.2	igual	igual	0.25	2.36681	1.5	1.7755	4.2	4
2907	0	mujer	37.7194	Si	4	No		No		No		No		No		No		No		No		3	3	10	0.04			1	3.4342	5	2.90005	11.24	11.2
2907	1	mujer	38.2204	Si	4	No		No		Si	200	No		No		No				No		0	0	11	0.1	mejor		0	1.73533	0	1.26553	0.8	0.7
2907	2	mujer	38.7488	Si	4	No		No		No		No		No		No				No		1	1	15	0.3	mejor		0.375	2.76304	2	2.32707	2.7	2.4
2907	3	mujer	39.2745																			0	0	11	0.4	mejor	mejor	1.25	1.97673	1	1.8334	2.9	2.5
2907	4	mujer	39.7344																			0	0	9	0.4	igual	igual	0.375	2.24806	2	2.2394	8.4	8
2907	6	mujer	40.742					Si	250													0	0	14	0.1	igual		0	1.84734	0	1.20953	0.1	0
2907	7	mujer	41.2676					Si	187.5													3	0	11	0.1	igual	igual	0.5	2.63981	2	2.17948	5.1	5
3001	0	mujer	44.9309	Si	10	Si	7.5	No		No		No		No		No		No		No		14	8	48	9.73			2.875	6.75413	12	6.64698	46.33	36.6
3001	1	mujer	45.4374	Si	7.5	Si	20	No		No		No		No		No				No		21	7	19	2.33	igual		2.5	6.23623	11	6.28362	42.63	40.3
3001	2	mujer	45.9384	Si	5	No		No		No		No		No		No		Si	20	No		9	6	19	1.18	mejor		1.25	4.81936	8.5	4.63566	22.28	21.1
3001	3	mujer	46.4257	Si	7.5	No		No		No		No		No		No		Si	20	No		10	5	11	1.4	peor		1.875	4.93483	10	5.18587	26.4	25
3001	4	mujer	46.9432	Si	5	No		No		No		No		No		No		Si	20	No		4	2	28	1.45	igual	peor	1.375	4.69618	8	4.30268	15.45	14
3001	5	mujer	47.4305	Si	5	No		No		No		No		No		No		Si	20	No		8	4	13	0.76	mejor	mejor	1.5	4.35924	4.5	4.29855	18.26	17.5
3001	6	mujer	47.9589	Si	5													Si	20			14	2	19	0.74	igual	igual	1.625	5.20676	7	4.87547	24.34	23.6
3001	7	mujer	48.4107	Si	7.5													Si	20			7	1	18	0.72	mejor	mejor	1.25	3.90345	5	3.60511	12.02	11.3
3001	8	mujer	48.9473	Si	5													Si	20			3	1	13	0.76	mejor	mejor	1.5	3.66555	5.5	3.60058	9.86	9.1
3001	9	mujer	49.4073	Si	2.5													Si	20			3	3	12	0.46	igual	igual	1.625	3.76063	6	3.59512	12.36	11.9
3001	10	mujer	49.963															Si	20			1	0	32	0.83	mejor	mejor	1.25	3.81882	6	3.14881	8.33	7.5
3002	0	mujer	58.9076	Si	10	Si	7.5	No		No		No		No		No		No		No		25	13	60	1.89			2.25	7.80102	12	6.96621	53.79	51.9
3002	1	mujer	59.4031	Si	9	Si	17.5	No		No		No		No		No				No		6	6	22	0.75	mejor		0.875	4.88625	8.5	4.446	20.05	19.3
3002	2	mujer	59.9151	Si	6	Si	17.5	No		No		No		No		No				No		6	6	37	0.81	igual		0.25	5.26436	9	4.48455	20.31	19.5
3002	3	mujer	60.3806	Si	7.5	Si	15	No		No		No		No		No				No		7	7	15	0.81	igual		0.75	4.51302	7.5	4.36941	20.31	19.5
3002	4	mujer	60.9008	Si	7.5	Si	15	No		No		No		No		No				No		2	6	32	0.92	mejor	mejor	0.5	4.34676	8	3.70788	13.92	13
3002	5	mujer	61.41	Si	5	Si	17.5	No		No		No		No		No				No		0	1	13	0.44	mejor	mejor	0.875	2.56226	3	2.3231	5.94	5.5
3002	6	mujer	61.9083	Si	5	Si	17.5															2	2	12	0.45	igual	mejor	0.5	3.13896	2	2.97165	7.15	6.7
3002	8	mujer	62.9541	Si	5	Si	15															0	0	29	1.03	mejor	mejor	0.625	2.61271	3	2.08493	3.13	2.1
3002	9	mujer	63.3949	Si	4	Si	12.5															0	1	25	0.4	mejor	mejor	0.625	2.59401	2	1.8754	2	1.6
3002	10	mujer	63.9316	Si	5	Si	10															1	1	9	0.45	mejor	mejor	0.625	2.85986	4	2.88971	6.55	6.1
3003	0	mujer	25.9329	No		Si	7.5	No		No		No		No		No		No		No		19	19	45	1.67			0.5	6.35018	9	5.68396	44.97	43.3
3003	1	mujer	26.4504			Si	15	No		No		No		No		No				No		5	8	32	0.35	mejor		0.25	4.49871	6.5	3.57363	16.35	16
3003	2	mujer	26.9295	Si		Si	15	Si	250	No		No		No		No				No		2	2	14	0.31	mejor		0	3.04807	2	2.66989	5.51	5.2
3003	3	mujer	27.436			Si	15	Si	250	No		No		No		No				No		0	0	8	0.3	mejor		0	1.45561	0	1.45907	0.3	0
3003	4	mujer	28.1752			Si	7.5	Si	125	No		No		No		No				No		0	0	17	0.32	mejor	mejor	0	1.99745	0.5	1.49063	0.42	0.1
3003	5	mujer	28.9336			Si	2.5															0	0	24	0.1	igual	igual	0	2.22464	1	1.20953	0.1	0
3003	6	mujer	29.4319																			0	0	15	0.1	igual	peor	0	1.89564	0	1.20953	0.1	0
3003	7	mujer	29.9767																			0	0	12	0.1	igual	igual	0	1.73943	0	1.20953	0.1	0
3003	8	mujer	30.4285																			0	0	19	0.1	igual	igual	0	2.06111	0.5	1.20953	0.1	0
3004	0	hombre	45.2348	No		Si	10	No		No		No		No		No		No		No		11	12	19	0.13			0.75	5.39684	9	4.59111	29.73	29.6
3004	1	hombre	45.7769			Si	15	No		No		No		No		No				No		3	7	7	0.31	mejor		0.125	3.13162	5	3.23471	11.91	11.6
3004	2	hombre	46.5489	Si	7.5	Si	15	No		No		No		No		No				No		3	4	8	0.84	peor		1	3.4819	6.5	3.7866	13.84	13
3004	3	hombre	46.9678	Si	5	Si	17.5	No		No		No		No		No				No		7	5	11	0.75	peor		1	5.04576	10	5.08414	23.95	23.2
3004	4	hombre	47.2088	Si	5	Si	15	No		No		No		No		No				No		3	5	12	0.5	igual		1	3.79017	7.5	3.64908	14.1	13.6
3004	6	hombre	48.2519	Si	5	Si	17.5															4	4	11	0.9	peor	peor	1.625	4.64873	9	4.74293	20.7	19.8
3004	7	hombre	48.7146	Si	5	Si	17.5															4	7	19	0.95	mejor	mejor	0.75	4.4763	9.5	4.21331	18.35	17.4
3004	8	hombre	49.2293	Si	5	Si	17.5															1	4	3	0.273	mejor	igual	1	2.57363	5	3.22591	11.773	11.5
3004	9	hombre	49.807			Si	15															1	4	5	0.1	igual	mejor	1.375	3.03061	6	3.09953	13.6	13.5
3005	0	mujer	32.6324	No		No		No		No		No		No		No		No		No		12	7	126	3.65			1.875	7.09597	12	5.96747	32.85	29.2
3005	1	mujer	33.1581	Si	7.5	Si	25	No		No		No		No		No		Si	20	No		2	3	10	0.38	mejor		0.75	3.059	3	2.96964	8.08	7.7
3005	2	mujer	33.6372	Si	5	Si	25	No		No		No		No		No		Si	20	No		2	2	22	0.03	igual		0.375	3.47806	3	2.36839	6.13	6.1
3005	3	mujer	34.1656	Si	2	No		No		No		No		No		No		Si	20	No		1	1	18	0.51	igual		0.75	3.01846	3	2.60498	4.31	3.8
3005	4	mujer	34.6366	Si	1													Si	20			3	2	29	0.14	igual	mejor	0.375	4.03243	5	2.9491	8.34	8.2
3005	5	mujer	35.1732															Si	20			1	1	23	0.39	igual	peor	0.75	3.60185	5	2.93212	7.39	7
3005	6	mujer	35.6523															Si	20			1	1	29	73.1	igual	igual	0.75	3.62211	5.5	4.59448	79.2	6.1
3005	7	mujer	36.1697															Si	20			4	4	48	1.28	peor	igual	1	4.87064	8.5	4.06088	15.48	14.2
3005	8	mujer	36.7392															Si	20	Si	80	0	0	12	0.251	mejor	mejor	0.5	1.89563	0	1.56602	1.851	1.6
3005	9	mujer	37.2539															Si	20	Si	80	0	2	16	0.16	igual	igual	0.5	2.59805	2.5	1.95196	5.16	5
3005	10	mujer	37.6537																	Si	160	1	3	18	0.21	igual	peor	0.875	3.35416	4.5	2.69228	7.81	7.6
3101	0	mujer	36.167	Si	4	Si	7.5	No		No		No		No		No		No		No		5	3	14	0.1			0.375	3.99206	3	3.35271	13.8	13.7
3101	1	mujer	36.5503	Si	5	No		No		No		No		No		No				No		3	3	16	0.2	igual		1	3.9478	6.5	3.35642	13.9	13.7
3101	2	mujer	37.1663	Si	4	Si	7.5	No		No		No		No		No				No		2	2	14	2.1	mejor		1	3.45987	4.5	3.68071	11.1	9
3101	3	mujer	37.7057	Si	2	Si	10															4	2	15	0.3	igual	igual	1	3.83327	4	3.39505	12.3	12
3101	4	mujer	38.2806	Si	2	Si	7.5															3	1	9	0.2	mejor	igual	0.625	3.06735	4	2.88545	8.2	8
3101	5	mujer	38.8583	Si	2	Si	10															4	1	11	0.1	igual		0.625	3.44173	4	2.97353	9.7	9.6
3101	6	mujer	39.2745	Si	2	Si	10	Si	200													3	2			igual	igual	0.625					11
3101	7	mujer	39.6769	Si	2	Si	7.5	Si	200													2	1	10	0.1	igual	igual	0.75	2.7517	2	2.35149	4.1	4
3102	0	mujer	41.0678	Si	8	No		No		No		No		No		No		No		No		12	12	71	5.1			1.25	6.65706	12	6.04829	40.9	35.8
3102	1	mujer	41.5168	Si	4	No		No		No		No		No		No				No		12	2	16	0.4	mejor		0.5	4.46383	4.5	4.07127	18.3	17.9
3102	2	mujer	41.9247	Si	4			Si	250													4	0	33	0.8	mejor		0.125	3.84156	5	3.151	8	7.2
3102	3	mujer	42.4175	Si	4			Si	250													0	0	18	0.1	mejor	mejor	0	2.16526	0.5	1.34953	1.7	1.6
3102	4	mujer	43.0308																			0	0	23	0.1	igual		0	2.19485	1	1.20953	0.1	0
3102	5	mujer	43.5373																			2	0	14	0.1	igual	igual	0	2.63223	1	2.00149	2.1	2
3102	6	mujer	44.0301																			0	0	14	0.2	igual	igual	0	1.84734	0	1.3555	0.2	0
3103	0	mujer	36.0767	Si	4	Si	10	No		No		No		No		No		No		No		13	8	18	1.2			1.125	5.39561	9.5	5.25445	30.3	29.1
3104	0	hombre	66.7023	Si	20	Si	15	No		No		No		No		No		No		No		14	12	108	9.8			2.5	7.57332	12	6.89752	52.1	42.3
3104	1	hombre	67.2142	Si	20	Si	15															14	2	115	18.6	peor		2.375	7.12031	10	6.63651	52.2	33.6
3105	0	mujer	51.6687	Si	5	No		No		No		No		No		No		No		No		24	20	14	0.2			0.75	6.23396	7	5.74313	50	49.8
3105	1	mujer	52.3751	Si	3																	0	0	12	0.1	mejor		0	1.73943	0	1.20953	0.1	0
3105	2	mujer	52.7009																			0	0	12	0.2	mejor		0	1.73943	0	1.3555	0.2	0
3105	3	mujer	53.2183																			0	0	9	0.1	igual	igual	0	1.53806	0	1.20953	0.1	0
3105	4	mujer	53.7933																			0	0	14	0.7	igual	igual	0	1.84734	0.5	1.7086	0.7	0
3105	5	mujer	54.3463																			0	0	11	0.2	igual	igual	0	1.67853	0	1.3555	0.2	0
3201	0	hombre	33.5305	No		No		No		No		No		No		No		No		No		6	4	9	0.4			0.625	4.36012	6	4.35311	18.3	17.9
3201	1	hombre	34.0287			No		No		No		No		No		No				No		0	1	8	2.9	mejor		0	1.78221	2.5	2.50643	4.3	1.4
3201	2	hombre	34.6037			No		No		No		No		No		No				No		0	1	9	2.9	igual		0.125	1.93566	2.5	2.57643	4.9	2
3201	3	hombre	35.1376			No		No		No		No		No		No				No		0	1	8	2	mejor	igual	0.125	1.73961	2.5	2.33603	3.1	1.1
3201	4	hombre	35.6578			No		No		No		No		No		No				No		0	3	18	0.5	peor	igual	0.125	2.62876	3	2.20201	5.2	4.7
3201	5	hombre	36.2272	Si	7.5			Si	200													0	3	14	0.4	mejor	mejor	0.125	2.45284	2.5	2.13637	4.5	4.1
3201	6	hombre	36.6543	Si	5																	0	9	8	0.2	peor	igual	0.125	2.35021	3	2.2375	9.9	9.7
3201	7	hombre	37.1691	Si	5																	1	3	8	0.4	igual	mejor	0.25	2.54511	3	2.62637	5.5	5.1
3201	8	hombre	37.6838																			0	3	18	0.99	igual	igual	0.25	2.65716	3.5	2.44493	5.69	4.7
3201	9	hombre	38.2642	Si	5	Si	10															0	1	8	3	mejor	mejor	0	1.82481	2.5	2.56024	5	2
3201	10	hombre	38.82	Si	2.5	Si	7.5															1	2	12	8	igual	igual	0.125	2.92327	5	3.72198	13.5	5.5
3202	0	hombre	61.1389	Si	10	No		No		No		No		No		No		No		No		9	18	34	55			2.125	6.51696	12	7.26216	97.5	42.5
3202	1	hombre	61.7906	Si	10	Si	7.5	No		No		No		No		No				No		8	8	12	4.6	mejor		1.125	4.60949	10	5.21193	28.1	23.5
3203	0	mujer	51.5893	Si	10	No		No		No		No		No		No		No		No		5	9	72	59			0.75	5.54108	10	5.79765	79.8	20.8
3203	1	mujer	52.1259	Si	7.5	Si	10	No		No		No		No		No				No		12	11	60	3.8	peor		0.875	6.89494	12	6.29543	40.3	36.5
3203	2	mujer	52.6434	Si	10	Si	15	No		No		No		No		No		Si	10	No		5	8	72	47	igual		0.75	6.10296	11	6.26991	74.2	27.2
3203	3	mujer	53.1034	Si	7.5	Si	10	No		No		No		No		No		Si	15	No		7	16	49	4.4	peor		1.25	6.49307	12	6.08002	41.6	37.2
3203	4	mujer	53.6208	Si	7.5	Si	12.5													Si	200	4	13	43	1.7	mejor	mejor	1	5.39162	10	4.74609	29.6	27.9
3203	5	mujer	54.0808	Si	5	Si	10											Si	10	Si	200	3	16	31	0.5	peor		1.125	5.60868	9.5	4.78698	32.6	32.1
3203	6	mujer	54.6749	Si	7.5	Si	15											Si	15	Si	200	2	13	23	0.5	igual	peor	1.75	5.21071	8	4.59655	28	27.5
3203	7	mujer	55.1376	Si	5	Si	10											Si	10	Si	200	1	11	22	2	mejor	mejor	1.5	4.41325	9.5	4.28668	23.6	21.6
3203	8	mujer	55.6769	Si	5	Si	10											Si	10	Si	160	4	8	25	2	igual	peor	1.75	5.38769	10.5	5.17199	26.3	24.3
3203	9	mujer	56.3997	Si	5	Si	10											Si	10	Si	160	1	4	24	3	igual	igual	1.625	4.21384	8.5	4.17024	16.8	13.8
3203	10	mujer	56.9528	Si	5	Si	10											Si	10	Si	80	4	7	39	18	peor	peor	1.75	5.59029	11	5.84027	41.1	23.1
3204	0	mujer	45.3908	No		No		No		No		No		No		No		No		No		4	8	15	0.2			0	3.96511	5	3.42146	14.2	14
3204	1	mujer	45.8891			No		No		No		No		No		No				No		2	0	16	0.3	peor		0.25	3.3363	3.5	2.85303	7.7	7.4
3301	0	hombre	57.3881	Si	5	No		No		No		No		No		No		No		No		24	25	9	0.5			1.125	6.98339	9	7.03646	63.1	62.6
3301	1	hombre	57.8398	Si	5	No		No		No		No		No		No				No		1	0	6	0.4	mejor		0.125	2.00803	1	2.2954	4.5	4.1
3301	2	hombre	58.36	Si	2.5	No		No		No		No		No		No				No		0	0	9	0.69	mejor		0.375	1.60906	0.5	1.77407	1.19	0.5
3301	3	hombre	58.9377	Si	5	Si	10	No		No		No		No		No				No		0	1	14	0.6	mejor		0.125	2.13134	2	1.94053	1.6	1
3301	4	hombre	59.4661	Si	5	Si	10	No		No		No		No		No				No		3	1	8	0.26	mejor	peor	0.375	2.8003	3	2.76908	7.26	7
3301	5	hombre	60.0493	Si	5	Si	15	No		No		No		No		No				No		1	0	7	0.16	mejor	mejor	0	2.22954	2	2.17198	3.36	3.2
3301	6	hombre	60.5257	Si	5	Si	15															0	0	9	0.1	igual	igual	0	1.75106	0	1.41953	1.6	1.5
3301	7	hombre	61.0623	Si	5	Si	15															0	0	17	1.46	igual	mejor	0	1.98325	2	1.94902	1.46	0
3301	8	hombre	61.5797	Si	5	Si	15															0	0	22	0.5	igual	igual	0	2.16373	1.5	1.60503	0.5	0
3301	9	hombre	62.1109	Si	5	Si	15															0	0	3	0.25	igual	igual	0	0.840029	0	1.48099	0.75	0.5
3301	10	hombre	62.6174	Si	5	Si	15															0	1	10	0.4	igual	igual	0.25	1.91001	1	1.8334	1.5	1.1
3302	0	mujer	74.6201	Si	10	Si	10	No		No		No		No		No		No		No		16	15	12				1.75	6.22376	9			43.4
3302	1	mujer	75.0965			Si	7.5	No		No		No		No		No				No		0	0	9	0.1	mejor		0.125	1.80786	1	1.47553	2	1.9
3302	2	mujer	75.5921			Si	10	No		No		No		No		No				No		6	13	5	0.09	peor		0.75	4.17745	7	4.23034	28.69	28.6
3302	3	mujer	76.1123			No		No		No		No		No		No		Si	20	No		1	1	6	0.01	igual		1.375	2.60443	4	2.33831	7.51	7.5
3302	4	mujer	76.5914	Si	5	No		No		No		No		No		No		Si	20	No		1	1	5	0.09	igual	igual	1.375	2.39161	3	2.45107	6.59	6.5
3302	5	mujer	77.1335	Si	5	No		No		No		No		No		No		Si	20	No		1	1	4	0.1	mejor	igual	1.875	2.20701	3	2.44153	5.4	5.3
3302	6	mujer	77.6865	Si	5													Si	20			2	4	10	0.09	peor	igual	1.75	3.4617	5	3.03303	12.79	12.7
3302	7	mujer	78.2916	Si	5											Si	100	Si	20			1	1	26	0.09	mejor	igual	1	3.34687	4	2.25507	4.69	4.6
3302	8	mujer	78.7187	Si	5											Si	50	Si	10			1	1	24	0.37	igual	igual	1.625	3.61744	5	2.90312	8.07	7.7
3302	10	mujer	79.7153	Si	10																	1	1	4	0.22	igual	peor	2	2.68981	5	3.08673	10.22	10
3303	0	mujer	73.9439	No		No		No		No		No		No		No		No		No		17	17	31	3.6			2.25	7.28308	12	7.12334	53.6	50
3303	1	mujer	74.4504			No		No		No		No		No		No				No		0	0	25	3.2	mejor		0.125	2.28161	2.5	2.24674	3.4	0.2
3303	2	mujer	74.9158			No		No		No		No		No		No				No		0	0	17	1.5	igual		0	1.98325	1.5	1.95813	1.5	0
3303	3	mujer	75.4114			No		No		No		No		No		No				No		0	0	13	0.04	mejor		0	1.79546	0	1.08113	0.04	0
3303	4	mujer	75.896			No		No		No		No		No		No				No		0	0	12	0.38	igual	igual	0	1.85303	0	1.6367	1.18	0.8
3303	5	mujer	76.4463			No		No		No		No		No		No				No		0	2	14	0.28	igual	igual	0	2.37678	1	1.96258	3.48	3.2
3303	6	mujer	76.9692																			0	0	9	0.31	igual	igual	0	1.53806	0	1.46796	0.31	0
3303	7	mujer	77.4648																			0	0		0.73	igual	igual	0		1	1.86185	1.73	1
3303	8	mujer	77.8919																			0	0	16	0.45	igual	igual	0	2.01181	0.5	1.64371	0.95	0.5
3304	0	mujer	54.8994	No		No		No		No		No		No		No		No		No		3	8	10				0.5	3.75977	6			16.1
3304	1	mujer	55.3895	Si	5	Si	10	No		No		No		No		No				No		0	0	3	0.09	mejor		0	0.797429	0	1.21907	0.29	0.2
3304	2	mujer	55.896	Si	5	Si	10	No		No		No		No		No				No		0	0	4	0.12	igual		0	0.970406	0	1.24384	0.12	0
3304	3	mujer	56.3915	Si	2.5	Si	10	No		No		No		No		No				No		1	0	7	0.23	peor		0.375	2.62714	3	2.64981	6.53	6.3
3304	4	mujer	56.8843	Si	2.5	Si	10	No		No		No		No		No				No		0	0	6	0.09	mejor	igual	0.125	1.38203	0	1.31707	0.99	0.9
3304	5	mujer	57.399	Si	2.5	Si	10	No		No		No		No		No				No		0	1	8	0.09	igual	igual	0	1.85321	1	1.58307	2.09	2
3304	6	mujer	57.9055	Si	2.5	Si	10															1	1	9	0.09	peor	igual	0.125	2.37706	2	2.03107	2.99	2.9
3304	8	mujer	58.8611	Si	2.5	Si	10															0	0	8	0.09	igual	igual	0.125	1.58341	0	1.31707	0.99	0.9
3304	9	mujer	59.3949	Si	2.5	Si	10															1	3	9	0.09	peor	peor	0.125	2.71276	3	2.36204	6.09	6
3304	10	mujer	59.8768	Si	5	Si	20															0	3	9	0.32	igual	mejor	0	2.17196	2	2.1016	5.12	4.8
3305	0	hombre	46.1656	Si	7.5	No		No		No		No		No		No		No		No		9	11	19	4.3			1.75	5.12243	10.5	5.37896	34.4	30.1
3305	1	hombre	46.653	Si	7.5	Si	15	No		No		No		No		No				No		0	0	2	0.77	mejor		0	0.485203	0.5	1.7388	0.77	0
3305	2	hombre	47.1376	Si	5	Si	15	No		No		No		No		No				No		3	12	4	1.64	peor		0	3.0859	6.5	4.09623	23.84	22.2
3305	3	hombre	47.614	Si	5	Si	20	No		No		No		No		No				No		5	6	4	2.11	peor		0	2.97808	7.5	4.08246	17.61	15.5
3305	4	hombre	47.8412	Si	5	Si	25	Si	200													0	0	4	0.8	mejor		0	0.970406	0.5	1.751	0.8	0
3305	5	hombre	48.6297	Si	5	Si	25	Si	200													1	4	4	2.02	peor	igual	0.125	2.46261	5.5	3.54344	12.12	10.1
3305	6	hombre	49.2074	Si	10	Si	20	Si	400													1	1	3	1.64	mejor	mejor	0	1.65063	3.5	2.87033	5.44	3.8
3305	7	hombre	49.7084	Si	7.5	Si	20	Si	400													4	8	5	2.95	peor	peor	0	3.21028	7.5	4.27034	21.65	18.7
3305	8	hombre	50.2834	Si	10	Si	15													Si	200	2	5	1	0.4	mejor	mejor	0	1.41993	5	2.95746	9.4	9
3305	9	hombre	50.8337	Si	10	Si	15													Si	200	0	6	2	0.76	mejor	mejor	0	1.18086	3.5	2.42049	8.86	8.1
3305	10	hombre	51.3292	Si	10	Si	20													Si	200	0	1	2	0.65	mejor	igual	0	0.769203	1.5	1.96537	2.65	2
3501	0	hombre	71.4059	Si	15	No		No		No		No		No		No		No		No		16	8	74	7.6			1.625	7.03012	12	6.53573	46.3	38.7
3501	1	hombre	71.8686	Si	5	No		No		No		No		No		No				No		0	0	10		mejor		0.125	2.17981	2			4
3501	2	hombre	72.4517			No		No		No		No		No		No				No		0	0	2	0.4	mejor		0	0.485203	0	1.5394	0.4	0
3501	3	hombre	72.9391			No		No		No		No		No		No				No		0	0	10	0.4	igual	igual	0	1.61181	0	1.5394	0.4	0
3501	4	hombre	73.4045			No		No		No		No		No		No				No		4	2	3	0.5	igual	igual	0.625	2.63567	5	3.47101	9	8.5
3501	5	hombre	73.8782																			10	0	2	0.4	igual	igual	0.625	2.45327	3	3.52027	11.9	11.5
3502	0	hombre	70.0999	Si	15	No		No		No		No		No		No		No		No		10	10	49	10.1			1.25	6.37143	12	6.2613	44.8	34.7
3502	1	hombre	70.5845	Si	7.5	Si	16.6	No		No		No		Si	2	No		Si	20	No		16	6	10	3.3	mejor		0.625	4.95346	8.5	5.57535	35.3	32
3502	2	hombre	71.0993	Si	5	Si	20	No		No		No		Si	2	No				No		9	7	13		mejor		0.375	4.45326	8			20.9
3502	3	hombre	71.425	Si	5	Si	20	No		No		No		Si	2	No				No		9	6	5	0.6	mejor		0.625	3.79966	7.5	4.33438	21.8	21.2
3502	4	hombre	72.1478	Si	5	Si	20	Si	250	No		No		Si	1	No				No		0	0	4	0.04	mejor	mejor	0	0.970406	0	1.08113	0.04	0
3502	5	hombre	72.6708			Si	20	Si	250	No		No		Si		No				No		0	0	15	0.8	mejor	mejor	0	1.89564	1	1.751	0.8	0
3503	0	hombre	19.3922	Si	30	No		No		No		No		No		No		No		No		4	4	41	7.5			0.125	5.0869	11	4.99706	29.2	21.7
3503	1	hombre	19.9589	Si	5	Si	15	No		No		No		Si	1.5	No				No		0	0	1	0.2	mejor		0	0	0	1.3555	0.2	0
3503	2	hombre	20.4381			Si	10	No		No		No		Si	1	No				No		0	0	2	0.2	igual		0	0.485203	0	1.3555	0.2	0
3503	3	hombre	20.8898			No		No		No		No		No		No				No		0	0	1	0	igual		0	0	0	0.96	0	0
3503	4	hombre	21.4237			No		No		No		No		No		No				No		0	0	3	0.02	mejor	igual	0	0.769029	0	1.02564	0.02	0
3504	0	mujer	66.9979	Si	7.5	No		No		No		No		No		No		Si	20	No		10	10	84	11.4			1.75	7.17472	12	6.72449	51.4	40
3504	1	mujer	67.4771	Si	5	No		No		No		No		No		No		Si	20	No		0	0	5	0.2	mejor		0.25	2.19161	3	2.4055	8.5	8.3
3504	2	mujer	67.8905	Si	2.5	No		No		No		No		No		No		Si	20	No		0	0	15	4	mejor		0	1.89564	1.5	2.29689	4	0
3504	3	mujer	68.4381			No		No		No		No		No		No		Si	20	No		0	0	9	0.2	mejor		0	1.53806	0	1.3555	0.2	0
3504	4	mujer	69.0103			No		No		No		No		No		No		Si	20	No		0	0	5	7.3	igual	igual	0	1.12661	1.5	2.50946	7.3	0
3505	0	mujer	69.1554	Si	7.5	Si	12.5	No		No		No		No		No		No		No		3	6	43	4.4			1.375	4.99978	10	4.6862	26.4	22
3505	1	mujer	69.6372	Si	5	Si	16.6	No		No		No		No		No				No		17	9	33	7.9	mejor		1.125	6.43988	12	6.52647	48.2	40.3
3505	2	mujer	70.1054	Si	7.5	Si	20	No		No		No		Si	1.5	No				No		5	4	16	24	mejor		0.625	4.10483	5	5.09672	40	16
3505	3	mujer	70.6694	Si	5	Si	20	No		No		No		Si	4	No				No		4	2	10	1.3	mejor	igual	0.375	3.47845	5	3.77604	12.3	11
3505	5	mujer	71.1622	Si		Si	20	No		No		No		Si	2	No				No		2	2	47	12.9	mejor	mejor	0.25	4.35023	7	4.36225	25.2	12.3
3601	0	hombre	37.6318	No		No		No		No		No		No		No		No		No		14	6	35	0.1			1.25	6.25502	10.5	4.97072	30.1	30
3601	1	hombre	38.1136	Si	15	No		Si	200	No		No		No		No				No		6	6	17	21.9	mejor		1.125	4.86197	11.5	5.77128	46.2	24.3
3601	2	hombre	38.6475	Si	7.5	Si	15	No		No		No		No		No				No		5	3	17	7.9	mejor		0.375	4.11377	6.5	4.6667	20.9	13
3602	0	mujer	48.3942	Si	7.5	No		Si	200	No		No		No		No		No		No		11	3	34	2.92			0.625	5.93708	9	5.64911	28.12	25.2
3602	1	mujer	48.9309	Si	7.5	No		Si	200	No		No		No		No				No		0	0	44	2	mejor		0.125	2.64893	3	2.05603	2	0
3603	0	mujer	70.2642	Si	16	No		Si	200	No		No		No		No		No		No		15	7	33	4.19			0.75	5.56145	9	5.43287	30.19	26
3603	1	mujer	70.7707	Si	4	No		Si	200	No		No		No		No				No		0	0	15	0.85	mejor		0.375	2.53464	2.5	2.40047	5.35	4.5
3604	0	hombre	26.5791	No		No		Si	200	No		No		No		No		No		No		13	7	5	1			0.375	5.11448	9.5	5.80116	30.7	29.7
3701	0	mujer	53.3826	Si	6	No		No		No		No		Si	1	No		No		No		11	9	36				1.625	6.23779	12			33.3
3701	1	mujer	53.9904	Si	5	No		No		No		No		Si	1	No				No		5	3	18	0.54	mejor		1.375	4.18218	4	3.78544	13.94	13.4
3701	2	mujer	54.5708			No		No		No		No		Si	1	No				No		3	0	12	3	mejor		0.75	3.26872	5.5	3.72618	11	8
3701	3	mujer	55.1047			No		No		No		No		Si	1	No				No		6		13	2	igual	peor	1.75
3701	4	mujer	55.5318			No		No		No		No		Si	1	No				No		2	0	16	1	mejor	mejor	1.125	3.2227	4	3.1052	7.3	6.3
3701	5	mujer	56.0082											Si	1							1	0	19	2	igual	mejor	1.25	3.04211	4	3.03603	6	4
3701	6	mujer	56.5914											Si	1							1	0	26	30.5	igual	igual	0.875	3.26167	4.5	4.00049	35	4.5
3701	7	mujer	57.0924											Si	1							7	0	17	3	igual	igual	1.75	4.37464	8	4.58786	16.8	13.8
3701	8	mujer	57.9165											Si	1							2	0	22	7	igual	igual	1.5	3.44562	5.5	3.77652	12.7	5.7
3701	9	mujer	58.3737											Si	1							2	0	42	15.6	igual	igual	1.125	4.11126	6	4.27221	23.6	8
3702	0	mujer	48.9446	Si	5	No		No		No		No		No		No		No		No		5	5	34	0.56			1.125	5.04031	9	4.20364	17.76	17.2
3702	1	mujer	49.5469			No		No		No		No		No		No				No		1	1	20	0.347	mejor		1.75	3.66021	5.5	3.05306	9.147	8.8
3702	2	mujer	50.037	Si	5	No		No		No		No		No		No				No		5	0	27	0.8	mejor		1.125	4.5421	6.5	3.9832	13.8	13
3702	3	mujer	50.4832	Si	5	No		No		No		No		No		No				No		12	4	26	0.5	igual	peor	1.375	5.90724	7	5.22493	25.5	25
3702	4	mujer	51.0746	Si	7.5	No		Si	200	No		No		No		No				No		0	0	16	0.2	mejor		0.25	2.06861	0.5	1.4815	1.4	1.2
3703	0	mujer	77.9138	Si	7.5	No		No		No		No		No		No		No		No		16	9	36	6.8			1.875	6.30466	12	6.27828	41	34.2
3703	1	mujer	78.5462			No		No		No		No		Si	1	No				No		15	8	27	0.2	peor		2	6.52366	10	5.56233	37.2	37
3703	2	mujer	79.0089			No		No		No		No		Si	1	No				No		4	3	23	0.03	mejor		1.25	4.79075	8	3.63943	16.03	16
3703	3	mujer	79.5044			No		No		No		No		Si	1.5	No				No		8	1	20	0.04	igual	igual	1.375	5.01579	7.5	3.99505	19.04	19
3703	4	mujer	80.0246			No		No		No		No		Si	2	No				No		18	2	18	0.02	igual	igual	1.625	5.77356	7.5	4.77749	29.02	29
3703	9	mujer	82.3984	Si	5									Si	2							5	1	16	0.3	igual	peor	1.625	4.60183	6.5	4.11126	15.3	15
3704	0	hombre	57.8891	Si	7.5	No		Si	250	No		No		No		No		No		No		7	6	37	0.73			1.5	6.02649	11	5.20533	26.23	25.5
3704	1	hombre	58.412	Si	3	No		Si	250	No		No		No		No				No		0	0	21		mejor		0	2.13117	3			0
3704	2	hombre	58.976	Si	2.5	No		Si	250	No		No		No		No				No		0	0	23	0.3	mejor		0	2.19485	1.5	1.45907	0.3	0
3704	3	hombre	59.3402	Si	5	No		Si	200	No		No		No		No				No		2	1	21	0.2	peor	peor	0.125	3.76805	6.5	2.98746	10.2	10
3704	4	hombre	59.9726	Si	7	Si	10	Si		No		No		No		No				No		1	1	40		mejor	mejor	0	3.70522	6			6
3704	5	hombre	60.3751	Si	7	Si	20	Si	200													2	1	32	9.8	mejor	mejor	0	3.7789	7	3.9662	15.8	6
3704	6	hombre	60.9391	Si	7.5	Si	20	Si	200													1	0	19	3	mejor	igual	0	2.68711	3.5	2.82624	5	2
3704	7	hombre	61.4702	Si	3	Si	15															0	0	24	9.2	mejor	mejor	1.5	2.22464	3	2.59174	9.2	0
3704	8	hombre	62.2971	Si	3	Si	15															3	3	33	2	peor	peor	1	5.17875	10	4.77095	19.5	17.5
3704	9	hombre	62.6502	Si	2.5	Si	15											Si	10			4	0	33	5.4	mejor	igual	0.875	4.26756	8	4.22264	16.4	11
3704	10	hombre	62.9897	Si	2.5	Si	10											Si	10			2	0	14	3.5	mejor	mejor	0.75	3.20023	6	3.60203	10.5	7
3705	0	mujer	54.1629	No		No		No		No		No		No		No		No		No		28	20	25	1.7			1	7.29788	11.5	7.04197	61.8	60.1
3705	1	mujer	54.6694			No		No		No		No		No		No				No		20	6	32	1.45	mejor		0.875	6.01551	9.5	5.54296	33.75	32.3
3705	2	mujer	55.1677			No		No		No		No		No		No				No		0	0	18	8.5	mejor		0.75	2.25046	3	2.78756	10.1	1.6
3705	3	mujer	55.6003			No		No		No		No		No		No				No		18	4	16	1.2	mejor	igual	0.75	5.14748	5.5	5.09926	26.3	25.1
3801	0	mujer	64.0657	No		Si	7.5	No		No		No		No		No		No		No		9	7	72	8.1			1.25	5.89286	11	5.44323	31.2	23.1
3801	1	mujer	64.5914			Si	10	No		No		No		No		No				No		2	1	57	0.43	mejor		0	4.02682	3.5	2.75833	5.03	4.6
3801	2	mujer	65.0568			Si	10	No		No		No		No		No				No		2	0	63	0.43	mejor		0	3.68508	2.5	2.35233	2.83	2.4
3801	3	mujer	65.6044			Si	10	No		No		No		No		No				No		0	0	34	0.47	igual	igual	0	2.46845	1.5	1.58657	1.17	0.7
3801	4	mujer	66.0315			Si	10	No		No		No		No		No				No		0	0	59	0.27	igual	igual	0	2.85428	1.5	1.431	1.07	0.8
3801	5	mujer	66.6502			Si	10	No		No		No		No		No				No		0	0	59	0.43	igual	igual	0	2.85428	1.5	1.56037	0.93	0.5
3801	6	mujer	67.0609			Si	10															0	0	50	0.37	igual	igual	0	2.73842	1.5	1.51712	0.67	0.3
3801	7	mujer	67.655			Si	10															0	0	23	0.37	igual	igual	0	2.19485	1	1.51712	0.37	0
3801	8	mujer	67.948			Si	10															1	1	59	1.18	peor	peor	0	3.69328	4.5	2.7178	3.68	2.5
3801	9	mujer	68.6516			Si	10															0	0	62	1.18	igual	igual	0	2.88899	2.5	1.8778	1.88	0.7
3801	10	mujer	69.1253			Si	10															0	0	52	0.59	igual	igual	0	2.76587	2	1.65535	0.59	0
3802	0	mujer	67.8795	No		No		No		No		No		No		No		No		No		9	4	20	0.23			1.125	5.75001	6.5	5.02981	25.73	25.5
3802	1	mujer	68.6434			No		No		No		No		No		No				No		21	3	15	0.3	peor		1.5	6.35087	6	5.91028	35.5	35.2
3802	2	mujer	69.3306			No		No		No		No		No		No				No		28	0	18	0.16	peor		2.75
3802	3	mujer	69.963			No		No		No		No		No		No				No		28	1	22	0.16	igual		1.625	6.15131	8	5.30323	34.56	34.4
3802	4	mujer	70.538			No		No		No		No		No		No				No		27	0	20	0.14	igual	peor	1.875	6.13108	6.5	5.31901	35.24	35.1
3803	0	mujer	40.898	Si	7.5	Si	10	No		No		No		No		No		No		No		5	4	54	2.14			0.875	5.01311	6	4.29746	18.44	16.3
3803	1	mujer	41.5825	Si	8.75	Si	12.5	No		No		No		No		No				No		2	0	10	0.24	mejor		0	2.5671	1	2.36052	4.14	3.9
3803	2	mujer	42.1081	Si	5	Si	12.5	No		No		No		No		No				No		0	0	13	0.29	mejor		0	1.79546	0	1.44995	0.29	0
3803	3	mujer	42.6064	Si	2.5	Si	12.5	No		No		No		No		No				No		0	0	14	0.3	igual	igual	0	1.84734	0	1.45907	0.3	0
3803	4	mujer	43.1239			Si	10	No		No		No		No		No				No		0	0	12	0.32	igual	igual	0	1.73943	0	1.47663	0.52	0.2
3803	5	mujer	43.6797			Si	10	No		No		No		No		No				No		0	0	12	0.32	igual	igual	0	1.73943	0	1.47663	0.32	0
3803	6	mujer	43.9754			Si	10															0	0	11	0.32	igual	igual	0	1.67853	0	1.47663	0.32	0
3803	7	mujer	44.6407			Si	10															0	0	9	0.31	igual	igual	0	1.53806	0	1.46796	0.31	0
3803	8	mujer	45.0541			Si	10															0	0	11	0.27	igual	igual	0	1.67853	0	1.431	0.27	0
3803	9	mujer	45.7112			Si	10															0	0	11	0.27	igual	peor	0.125	2.10453	1	1.851	3.27	3
3803	10	mujer	46.0479			Si	10															0	0	10	0.31	igual	igual	0	1.61181	0	1.46796	0.31	0
3804	0	mujer	56.4682	No		No		No		No		No		No		No		No		No		20	12	14	0.15			1.75	6.42078	9	5.85621	45.65	45.5
3804	1	mujer	56.9856	Si	15	No		No		No		No		No		No				No		7	4	9	0.09	mejor		1.625	4.55425	6	4.19869	18.59	18.5
3804	2	mujer	57.5469	Si	9	No		No		No		No		No		No				No		19	0	9	0.1	mejor		2	5.03645	6	4.71452	26.7	26.6
3804	3	mujer	58.0835			No		No		No		No		No		No				No		20	2	13	0.1	peor		2	5.64474	7	5.06191	30.4	30.3
3804	4	mujer	58.8036			No		No		No		No		No		No				No		28	0	13	0.09	mejor	peor	2.125	5.85405	6	5.26031	35.99	35.9
3805	0	mujer	41.2977	Si	15	Si	10	Si	250	No		No		No		No		No		No		28	22	90	0.79			1.125	8.08613	10	6.68154	63.19	62.4
3805	1	mujer	41.8645	Si	8	Si	10	Si	250	No		No		No		No				No		0	0	78	0.6	mejor		0	3.0923	2	1.70253	1.6	1
3805	2	mujer	42.2396	No	4	Si	12.5	Si	250	No		No		No		No				No		0	0	56	0.79	mejor		0.375	3.21535	3	2.13898	5.09	4.3
3805	3	mujer	42.8282	Si	10	Si	12.5	Si	400	No		No		No		No				No		4	0	49	0.88	peor	peor	0.625	4.57267	7	3.62966	12.58	11.7
3805	4	mujer	43.2389	Si	15	Si	15	Si	400	No		No		No		No				No		6	2	55	0.88	peor	peor	0.125	4.82184	6	3.80135	14.58	13.7
3901	0	hombre	43.7755	Si	7.5	No		No		No		No		No		No		No		No		0	14	10	0.3			0.75	3.15724	5	2.98273	23.9	23.6
3901	1	hombre	44.3039	Si	5	Si	15	No		No		No		No		No				No		0	9	10	0.66	mejor		0.25	2.59161	3.5	2.65613	13.86	13.2
3901	2	hombre	44.8022			Si	10	No		No		No		No		No				No		1	4	25	3.85	peor		0.375	3.81641	8	3.83747	14.15	10.3
3901	3	hombre	45.3032	Si	4	Si	20	No		No		No		No		No				No		0	0	11	0.7	igual		0	1.96253	2	1.9886	3.7	3
3901	4	hombre	45.8015			Si	10	No		No		No		No		No				No		1	1	5	0.4	igual	igual	0	2.03661	2	2.4494	3.8	3.4
3901	5	hombre	46.2971			Si	10	No		No		No		No		No				No		1	1	6	0.4	igual	igual	0	2.17843	2	2.4634	3.6	3.2
3901	6	hombre	46.6502			Si	10															0	4	10	0.6	peor	peor	0.25	2.73361	4.5	2.76653	11.3	10.7
3901	7	hombre	47.3566			Si	10															2	2	20	0.4	peor	peor	0.75	3.97934	6	3.41334	12.5	12.1
3901	8	hombre	47.8522	Si	5	Si	10															2	3	9	0.7	peor	peor	0.375	3.12725	5.5	3.29353	10.8	10.1
3901	9	hombre	48.3313	Si	1.3	Si	7.5															0	0	1	1.5	mejor	mejor	0	0	1	1.95813	1.5	0
3901	10	hombre	48.7529			Si	7.5															3	5	9	0.7	peor	igual	0.125	3.34739	5.5	3.51465	13.7	13
3902	0	mujer	48.6078	Si	5	No		No		No		No		No		No		No		No		3	13	65	1.94			1.125	5.06354	8	4.1791	23.54	21.6
3902	1	mujer	49.1253	Si	10	Si	15	No		No		No		No		No				No		5	7	55	1.77	mejor		1	5.39394	10	4.59528	20.17	18.4
3902	2	mujer	49.6235	Si	10	Si	15	No		No		No		No		No				No		11	18	86	4.1	peor		1.375	6.46188	10	5.64481	40.7	36.6
3902	3	mujer	50.1246	Si	7.5	Si	10	No		No		No		No		No		Si	20	No		0	7	69	5.1	igual	igual	1	4.45367	9	3.85126	21.2	16.1
3902	4	mujer	50.6229	Si	5	Si	10	No		No		No		No		No		Si	10	No		1	9	62	2.8	igual	igual	0.5	4.87819	9	4.14623	23.4	20.6
3902	5	mujer	51.1184	Si	5	Si	10	No		No		No		No		No		Si	10	Si	80	1	6	54	1	mejor	mejor	0.5	4.15654	6	3.1811	11.7	10.7
3902	6	mujer	51.6194	Si	7.5	Si	10											Si	10	Si	80	10	14	80	0.7	igual	mejor	0.875	6.66611	11	5.29714	36.2	35.5
3902	7	mujer	52.178	Si	2.5	Si	15													Si	80	2	0	32	0.3	mejor	mejor	0.375	3.4239	2.5	2.46103	4.5	4.2
3902	8	mujer	52.731	Si	2.5	Si	10													Si	80	2	1	30	0.3	peor	peor	0.25	3.93253	5	3.00703	10.1	9.8
3902	9	mujer	53.1335			Si	10													Si	80	3	2	30	0.2	peor	peor	0.125	4.14136	5	3.11343	11.1	10.9
3903	0	mujer	61.2977	Si	10	No		No		No		No		No		No		No		No		15	16	33	0.3			1.75	5.80406	7.5	4.81794	36.6	36.3
3903	1	mujer	61.8125	Si	10	Si	20	No		No		No		No		No				No		9	9	47	0.99	mejor		1	5.5671	9	4.68995	24.59	23.6
3903	2	mujer	62.3107	Si	7.5	Si	20	No		No		No		No		No				No		23	12	35	0.79	peor		1.75	6.20524	8	5.47259	39.39	38.6
3903	3	mujer	62.8118	Si	10	Si	20	No		No		No		No		No				No		13	4	29	0.6	mejor	mejor	1	5.33799	5.5	4.64564	23.6	23
3903	4	mujer	63.3101	Si	7.5	Si	20	No		No		No		No		No		Si	10	No		16	7	31	0.8	peor	mejor	1.25	5.47458	8	4.82981	28.7	27.9
3903	5	mujer	63.8056	Si	5	Si	20	No		No		No		No		No		Si	10	No		12	8	47	1.2	igual	igual	1.5	5.74755	9.5	4.93724	27.6	26.4
3903	6	mujer	64.3066	Si	5	Si	25											Si	10			10	4	29	0.3	mejor	mejor	1.375	4.82217	4	3.92994	19.3	19
3903	7	mujer	64.8652	Si	5	Si	25															10	5	36	0.83	igual	mejor	1.5	5.53757	10	4.78978	24.83	24
3903	8	mujer	65.3361	Si	5	Si	25															7	1	25	0.5	igual	mejor	1	4.13341	5	3.49265	12.3	11.8
3903	9	mujer	65.8782	Si	5	Si	10											Si	10			9	1	31	0.8	igual	mejor	1.25	4.76459	7	4.117	14.7	13.9
3903	10	mujer	66.2259			Si	10											Si	20			10	2	46	0.8	igual	mejor	1.5	5.04975	6	4.12786	17	16.2
3904	0	mujer	46.0424	Si	12	No		No		No		No		No		No		No		No		12	15	22	0.3			1.625	6.60623	10	5.8834	42.9	42.6
3904	1	mujer	46.5407	Si	4	Si	15	No		No		No		No		No				No		8	19	20	0.88	peor		0.25	5.21712	8	4.89407	35.98	35.1
3904	2	mujer	47.039			Si	15	No		No		No		No		No				No		15	12	13	0.34	mejor		0	5.14178	6	4.8422	30.64	30.3
3904	3	mujer	47.5784			Si	15	No		No		No		No		No				No		0	0	17	0.5	mejor	mejor	0	1.98325	0.5	1.60503	0.5	0
3904	4	mujer	48.0383	Si	7.5	No		No		No		No		No		No				No		4	2	12	0.9	igual	mejor	0	3.25107	3.5	3.30491	9.4	8.5
3904	5	mujer	48.4983			Si	7.5	No		No		No		No		No				No		0	0	14	0.5	mejor		0	1.84734	0	1.60503	0.5	0
3904	6	mujer	49.0349			Si	7.5															0	0	11	0.25	igual	igual	0	1.67853	0	1.41099	0.85	0.6
3904	7	mujer	49.5934			Si	7.5															0	0	11	0.37	igual	igual	0	1.67853	0	1.51712	0.37	0
3904	8	mujer	50.0643			Si	10															2	1	16	0.4	peor	peor	0.375	3.0807	2.5	2.68136	5.8	5.4
3904	9	mujer	50.5681			Si	7.5															0	0	18	0.5	mejor	mejor	0	2.02326	0.5	1.60503	0.5	0
3904	10	mujer	50.9897	Si	7.5																	0	0	13	0.2	mejor	igual	0	1.79546	0	1.3555	0.2	0
3905	0	mujer	20.564	Si	12	No		No		No		No		No		No		No		No		11	8	35	3.335			1.125	6.04154	12	5.77845	33.235	29.9
3905	1	mujer	21.0595															Si	20			1	1	12	1	mejor		0	2.57843	2.5	2.66324	4	3
3905	2	mujer	21.5825			No		No		No		No		No		No		Si	20	No		3	1	16	0.3	igual		0.75	3.5269	4.5	3.04501	7.7	7.4
3905	3	mujer	22.0561															Si	20			1	1	14	0	igual	igual	0	2.71474	2	1.828	4.5	4.5
3905	4	mujer	22.5489			No		No		No		No		No		No		Si	20	No		0	0	10	0	igual		0	1.61181	0	0.96	0	0
3905	6	mujer	23.5127															Si	20			0	0	17	0.6	igual	igual	0	1.98325	1	1.66053	1	0.4
3905	7	mujer	24.0876															Si	20			1	1	10	0.3	igual	igual	0	2.45081	2	2.29907	3.5	3.2
3905	8	mujer	24.5859															Si	20			0	0	17	0.2	igual	igual	0	1.98325	0.5	1.3555	0.2	0
3905	9	mujer	25.0842															Si	20			0	0	9	0.2	igual	igual	0	1.53806	0	1.3555	0.2	0
3905	10	mujer	25.5852															Si	20			0	0	15	0.3	igual	igual	0	1.89564	0	1.45907	0.6	0.3
4001	0	hombre	44.0821	No		No		No		No		No		No		No		No		No		18	18	63	3.63			1.25	7.21237	12	6.56866	50.23	46.6
4001	1	hombre	44.6516			Si	10	No		No		No		No	1.5	No				No		7	6	19	0.646	mejor		0	4.33875	7.5	3.96292	16.046	15.4
4001	2	hombre	45.1526			Si	10	No		No		No		Si	1.5	No				No		7	7	15	0.43	mejor		0.25	4.17222	6.5	3.83881	15.83	15.4
4001	3	hombre	45.8426			Si	10	No		No		No		Si	1.5	No				No		0	0	16	0.28	mejor	mejor	0.125	1.94081	1	1.4406	0.78	0.5
4001	4	hombre	46.3792			Si	10	No		No		No		No		No				No		0	0	6	0.49	igual	igual	0.125	1.26843	0	1.61298	0.59	0.1
4001	5	hombre	46.9131			Si	12.5	No		No		No		No		No				No		0	0	13	0.57	igual	mejor	0.125	1.80966	1	1.65876	0.67	0.1
4001	6	hombre	47.373			Si	10															0	1	11	0.37	igual	peor	0.125	1.96253	1.5	1.79712	2.37	2
4001	7	hombre	47.896			Si	12.5															2	0	14	1.18	igual	igual	0	2.67483	3.5	2.71176	3.98	2.8
4001	8	hombre	48.3915			Si	12.5	Si	200													2	0	10	0.53	mejor	mejor	0	2.4251	2.5	2.44256	3.23	2.7
4001	9	hombre	48.9555			Si	15	Si	200													0	0	13	1.11	igual	igual	0	1.82386	1.5	1.88555	1.71	0.6
4001	10	hombre	49.5578			Si	15	Si	200													0	0	17	0.64	igual	mejor	0	2.01165	1.5	1.70853	1.84	1.2
4002	0	hombre	71.9288	No		No		No		No		No		No		No		No		No		2	9	35	2.89			1.375	4.70783	10	4.38919	23.79	20.9
4002	1	hombre	72.5421	Si	4	Si	5	Si	250	No		No		No		No				No		0	5		1.33	mejor		0.125		5	2.62779	9.03	7.7
4002	2	hombre	73.0623	Si	4	Si	7.5	Si	125	No		No		No		No				No		0	4	14	1.48	mejor		0	2.48634	3.5	2.5836	9.28	7.8
4002	3	hombre	73.6263	Si	6	Si	15	Si	200	No		No		No		No				No		0	3	22	2.66	igual		0.125	3.01063	6	2.98939	11.26	8.6
4002	4	hombre	74.204	Si	7.5	Si	15	Si	400	No		No		No		No				No		4	8	32	4.45	peor	peor	0.75	4.89309	11	4.79234	25.55	21.1
4002	5	hombre	74.6612	Si	6	Si	17.5	Si	400													3	6	33	3.66	peor	peor	0.625	4.8429	11	4.64953	23.66	20
4002	6	hombre	75.258	Si	7.5	Si	17.5	Si	200									Si	10			1	3	25	3.08	mejor	igual	0.125	3.72612	7	3.67038	13.08	10
4002	7	hombre	75.7755	Si	7.5	Si	17.5											Si	10			0	1	25	2.03	mejor	mejor	0.375	3.00581	6	2.80313	9.33	7.3
4002	8	hombre	76.386	Si	5	Si	17.5											Si	10			0	2	32	1.66	igual	mejor	0.25	3.01225	4	2.57042	6.96	5.3
4002	9	hombre	76.9801	Si	4	Si	17.5											Si	10			0	2	37	2.8	igual	igual	0.125	3.08548	4	2.72221	8.9	6.1
4002	10	hombre	77.4976	Si	5	Si	17.5											Si	10			0	2	16.2	1.74	igual	igual	0.125	2.43634	3.5	2.48843	7.34	5.6
4003	0	mujer	57.3251	No		No		No		No		No		No		No		No		No		12	9	26	4.1			2.125	6.29064	11.5	6.30346	40.2	36.1
4003	1	mujer	57.8426	Si	2	Si	10	No		No		No		No		No				No		0	0	12	0.39	mejor		0	1.76783	0	1.56012	1.09	0.7
4003	2	mujer	58.5325			Si	10	No		No		No		No		No				No		0	0	9	0.17	igual		0	1.62326	0	1.40157	0.77	0.6
4003	3	mujer	59.0281			Si	10	No		No		No		No		No				No		1	0	11	0.4	igual	igual	0	2.37553	1	2.2394	3.9	3.5
4003	4	mujer	59.5428			Si	10	No		No		No		No		No				No		0	0	11	0.11	igual	igual	0	1.93413	1	1.4791	3.31	3.2
4003	5	mujer	60.0575			Si	10															1	1	9	0.2	igual	igual	0	2.56166	2	2.3775	4.5	4.3
4003	6	mujer	60.5749			Si	10															3	1	12	0.17	peor	igual	0.25	3.38232	4	2.95952	9.47	9.3
4003	7	mujer	61.0924			Si	12.5															4	2	1	0.52	igual	igual	0	1.98024	5.5	3.59482	13.02	12.5
4003	8	mujer	61.6153			Si	15															0	0	13	0.41	mejor	mejor	0	2.05106	1	1.79853	3.71	3.3
4003	9	mujer	62.2231			Si	15															0	0	17	0.54	igual	igual	0	2.13945	1	1.78227	2.14	1.6
4003	10	mujer	62.7296			Si	15															0	0	14	0.37	igual	igual	0	1.98934	0	1.65712	2.07	1.7
4004	0	mujer	78.4093	Si	10	No		Si	250	No		No		No		No		No		No		20	11	72	2.77			2.875
4004	1	mujer	79.1321	Si	10	Si	10	Si	250	No		No		No		No				No		0	0	27	1.11	mejor		2
4004	2	mujer	79.6906	Si	5	Si	12.5	Si	200	No		No		No		No				No		0	0	57	1.46	peor		2.375
4004	3	mujer	80.2272	Si	5	Si	10	Si	200	Si	50	No		No		No				No		3	4	63	1.44	mejor	mejor	2.75
4004	4	mujer	80.7611	Si	5	Si	10	Si	200	Si	100											1	2	39	1.56	mejor	mejor	2.75
4004	5	mujer	81.2649	Si	5	Si	12.5	Si	200	Si	100											3	3		0.42	igual	peor	2.875
4005	0	hombre	33.8919	No		No		No		No		No		No		No		No		No		7	10	89	10.5			1.125	6.03392	11	5.5239	36.2	25.7
4005	1	hombre	34.4394			Si	17.5	Si	250	No		No		No		No				No		1	6	8	0.37	mejor		0.25	3.08966	5	3.14098	11.07	10.7
4005	2	hombre	34.9459			Si	17.5	Si	400	No		No		No		No				No			3	10	1.51	mejor		0.125
4005	3	hombre	35.3812			Si	12.5	Si	200	No		No		No		No				No		0	3	9	0.39	igual	peor	0	2.44176	3	2.4231	8.89	8.5
4005	4	hombre	35.8823			Si	15	Si	200	No		No		No		No				No		0	1	5	0	mejor	igual	0	1.70881	2	1.534	4.1	4.1
4005	5	hombre	36.4709			Si	15	Si	200													0	1	6	0.08	igual	igual	0	1.63763	1	1.5496	1.98	1.9
4005	6	hombre	36.9966			Si	15	Si	200													0	1	7	0.39	igual	igual	0	1.77394	1	1.93812	3.29	2.9
4005	7	hombre	37.681			Si	15	No										Si	10			1	1	14	0.04	mejor	mejor	0	2.85674	2.5	2.08913	4.24	4.2
4005	8	hombre	38.2423			Si	15											Si	10			0	0	6	0.07	mejor	igual	0	1.33943	0	1.23503	0.97	0.9
4005	9	hombre	38.8118			Si	15											Si	10			0	0	10	0.14	igual	igual	0	1.68281	0	1.34517	0.64	0.5
4101	0	mujer	62.0342	No		No		No		No		No		No		No		No		No		11	3	61	6.23			2.5	6.31784	9	5.88752	35.33	29.1
4101	1	mujer	62.4394			No		No		No		No		No		No		Si		No		5	3	31	1.91	mejor		1.375	4.77571	7	4.40743	17.91	16
4101	2	mujer	63.0664	Si	2	No		No		No		No		No		No		Si	20	No		3	2	46	0.95	mejor		0.75	4.51157	7	3.63442	11.45	10.5
4101	3	mujer	63.4798			No		No		No		No		No		No		Si	20	No		7	2	36	1.2	igual		1.125	5.11689	9.5	4.48898	20.2	19
4101	4	mujer	64.1424	Si	2													Si	20			3	3	26	0.69	mejor	mejor	0.5	3.96106	6.5	3.38299	11.29	10.6
4101	5	mujer	64.6598															Si	20			3	3	16	0.45	peor	peor	1	4.033	6.5	3.65863	15.15	14.7
4101	6	mujer	65.3689	Si	4													Si	20			5	4	16	0.37	igual	igual	0.375	4.10483	3.5	3.67932	15.07	14.7
4101	7	mujer	65.7139	Si	4													Si	20			4	4	16	0.65	igual	igual	0.375	3.81761	5	3.56137	13.05	12.4
4101	8	mujer	66.037	Si	4													Si	20			2	1	17	0.22	mejor	mejor	0	3.13734	2.5	2.53469	6.02	5.8
4101	9	mujer	66.3847	No														Si	20			1	0	11	0.21	mejor	mejor	0	2.36133	1	2.0533	2.11	1.9
4101	10	mujer	66.8118	Si	2.5													Si	20			0	0	13	0.19	igual	igual	0	1.86646	0	1.4133	0.69	0.5
4102	0	mujer	41.3634	No		No		No		No		No		No		No		No		No		5	3	22	0.59			1.875	5.13205	6.5	4.61052	19.99	19.4
4102	1	mujer	41.7276			No		No		No		No		No		No				No		5	4	37	2.44	igual		1.625	5.33066	8	4.91671	21.84	19.4
4103	0	mujer	62.757	No		No		No		No		No		No		No		No		No		9	4	27	2.2			0.75	5.26429	8.5	5.04278	24.5	22.3
4104	0	hombre	62.245	No		No		No		No		No		No		No		No		No		14	10	33	3.2			1.625	5.76306	10	5.53551	32.2	29
4104	1	hombre	62.8145	Si	4	No		No		No		No		No		No				No		3	2	26	2.36	mejor		0	3.78559	6	3.61892	9.06	6.7
4104	2	hombre	63.3511	Si	2	No		No		No		No		No		No				No		3	0	64	15.1	igual		0	3.94351	5	3.80855	19.8	4.7
4104	4	hombre	64.3285																			0	0		9.26	mejor	mejor	0		3	2.59405	9.26	0
4104	5	hombre	64.7474																			0	0	40	1.52	igual	igual	0	2.58222	3	1.9626	1.52	0
4104	6	hombre	65.3607																			7	7	47	2.33	peor	peor	0.25	5.39769	11	4.807	22.73	20.4
4104	7	hombre	65.859	Si	10																	4	4	35	5.92	peor	igual	0.375	4.29454	8	4.24116	18.02	12.1
4104	8	hombre	66.3381	Si	7.5	Si	7.5															16	13	68	8.75	igual	mejor	0.125	6.48163	10	6.10344	44.75	36
4104	9	hombre	66.768	No		Si	7.5															3	7	34	0.72	mejor	mejor	0	4.25213	7	3.49825	13.52	12.8
4104	10	hombre	67.2772			Si	7.5															12	12	40	1.04	peor	igual	0.125	5.7442	9.5	4.99795	30.34	29.3
4105	0	hombre	64.6626	No		No		No		No		No		No		No		No		No		18	12	4	0.3			1.75	4.99048	8	5.47689	41.3	41
4105	1	hombre	65.1225	Si	2.5	No		No		No		No		No		No				No		5	1	5	0.29	mejor		0	2.65162	4	2.98215	6.89	6.6
4105	2	hombre	65.6756			No		No		No		No		No		No				No		0	0	2	0.3	mejor		0	0.485203	0	1.45907	0.3	0
4105	3	hombre	66.1574																			0	0	4	0.3	igual	igual	0	0.970406	0	1.45907	0.3	0
4105	4	hombre	66.7132	Si	2.5																	0	0	3	0.3	igual	igual	0	0.882629	0	1.57107	1.4	1.1
4105	5	hombre	67.1896																			2	1	2	2	igual	igual	0	1.79549	5.5	3.36599	6.9	4.9
4105	6	hombre	67.7454																			6	3	3	0.15	igual	mejor	0	2.6914	3	3.21655	10.95	10.8
4105	7	hombre	68.2272																			2	1	3	0.2	mejor	mejor	0	2.06512	4	2.65146	6.4	6.2
4105	8	hombre	68.7447																			2	0	2	0.13	mejor	mejor	0	1.27009	2	2.05181	2.63	2.5
4105	9	hombre	69.2485																			0	0	4	0.15	mejor	mejor	0	1.01301	0	1.33186	0.45	0.3
4105	10	hombre	69.3634																			3	0	5	0.2	igual	igual	0.125	2.17309	2	2.40945	4.4	4.2
4201	0	mujer	76.3094	No		No		No		No		No		No		No		No		No		18	13	79	3.3			2	7.33186	12	6.49692	48	44.7
4201	1	mujer	77.1362	Si	8	No		No		No		No		Si	2	No		Si	20	No		4	2	40	0.9	mejor		1.625	4.66185	7	3.86491	15.2	14.3
4201	3	mujer	78.4011	Si	6									Si	2			Si	10			3	0	69	2.2	mejor	mejor	1.25	4.49316	7	3.61873	9.6	7.4
4201	5	mujer	79.091	Si	3.3									Si	2			Si	5			2	0	56	2.28	igual	peor	1.25	4.17063	6	3.45305	11.78	9.5
4202	0	hombre	71.603	No		No		No		No		No		No		No		No		No		5	7	28	1			0.5	4.86455	10	4.34825	23.5	22.5
4202	1	hombre	72.4189	Si	10	No		No		No		No		Si	2	No				No		3	4	7		mejor		0	3.31743	5			12
4202	2	hombre	73.0075	Si	6	No		No		No		No		Si	2	No				No		3	0	11	0.1	mejor		0.25	2.83861	2.5	2.37548	5.7	5.6
4202	3	hombre	73.6263	Si	4									Si	2							4	0	6	0.2	peor	peor	0.5	2.79023	4	2.8955	9.2	9
4202	5	hombre	74.3737																			0	0	6	0.13	mejor	mejor	0.25	1.46723	0	1.46985	2.63	2.5
4203	0	hombre	67.0226	No		No		No		No		No		No		No		No		No		2	1	1	1.6			0.25	1.67949	6.5	3.65392	12.4	10.8
4203	1	hombre	67.707	Si	10	No		No		No		No		No		No				No		1	1	3	1.1	mejor		0	2.17603	5	3.25457	10.1	9
4203	2	hombre	68.4326	Si	15	No		Si	400	No		No		No		No				No		1	0	5	1	mejor		0.125	1.95141	2.5	2.64924	5.9	4.9
4203	3	hombre	69.076	Si	7.5			Si														2	3	4		peor	peor	0.5	3.0992	7			16
4203	5	hombre	69.7604	Si	15			Si	200													0	0	2	0.2	mejor	mejor	0	0.669803	0	1.5375	2.5	2.3
4204	0	mujer	49.399	Si	10	No		No		No		No		No		No		No		No		1	1	11	1.1			0	2.88673	4	3.05857	8.2	7.1
4204	1	mujer	49.974	Si	6	No		Si	250	No		No		No		No				No		2	0	8		mejor		0	2.5245	2			6.3
4204	2	mujer	50.9322	Si	4	Si		No		No		No		No		No				No		1	1	7	0.6	peor		0.25	2.89694	4.5	3.18653	9.5	8.9
4205	0	mujer	33.4839	Si	10	No		No		No		No		No		No		No		No		16	10	21	0.8			2.375	6.24325	10.5	5.85644	40.2	39.4
4205	1	mujer	34.0014	Si	10	No		No		No		No		Si	2	No				No		6	4	12	1.5	igual		1.75	4.8029	6	5.00985	26.5	25
4205	3	mujer	35.4387	Si	10									Si	1.5							1	1	29	2.02	mejor	mejor	0.875	3.90611	6.5	3.59944	13.02	11
4205	5	mujer	36.2437	Si	20	Si	7.5															2	2	45	1.76	peor	peor	1.125	4.98719	8	4.32028	20.26	18.5
4206	0	mujer	70.0315	Si	8	No		No		No		No		No		No		No		No		2	2	65	5			1.625	4.563	7	4.0114	19.2	14.2
4206	2	mujer	71.0281	Si	4	No		No		No		No		No		No				No		3	2		3.9	mejor		1.625		7	4.07393	14.9	11
4206	3	mujer	71.6058	Si	4																	2	1	40	3.2	mejor		1.625	4.0345	6	3.6687	11.9	8.7
4206	5	mujer	72.8296	Si	5																	2	2	12	0.46	peor	peor	1.875	3.56496	4	3.39814	13.96	13.5
