# Supplementary material for: The comparative responsiveness of Hospital Universitario Princesa Index and other composite indices for assessing rheumatoid arthritis activity
Source: PLoS One. 2019 Apr 10;14(4):e0214717. doi: 10.1371/journal.pone.0214717 (PMC6457549; doi:10.1371/journal.pone.0214717)
Supplement: S4 File — This Excell file includes in wide format all data from PROAR cohort used to develop the results shown in this paper. (XLS) [file pone.0214717.s014.xls]

## Sheet: Sheet1
idpac	medactiv0	haq0	das280	pactiv0	hupi_v0	das28pcr0	sdai0	cdai0	medactiv1	haq1	das281	pactiv1	hupi_v1	das28pcr1	sdai1	cdai1	medactiv2	haq2	das282	pactiv2	hupi_v2	das28pcr2	sdai2	cdai2	medactiv3	haq3	das283	pactiv3	hupi_v3	das28pcr3	sdai3	cdai3	medactiv4	haq4	das284	pactiv4	hupi_v4	das28pcr4	sdai4	cdai4	medactiv5	haq5	das285	pactiv5	hupi_v5	das28pcr5	sdai5	cdai5	medactiv6
0101	65	2	6.45084	100	11.5	6.83676	46.6	41.5	17	0	3.02653	12	6.5	3.7613	11.54	9.9	34	0.375	4.20063	39	6.5	4.33031	17.67	16.3	49	1	4.57304	60	10.5	5.18418	27.01	24.9	11	0.5	3.21864	15	5	3.38431	8.59	6.6
0102	34	1.125	5.65182	67	11	5.99218	35.09	32.1	17	0.5	3.46556	27	6	3.69885	10.9	8.4	14	0.25	3.78196	34	7.5	4.35522	15.15	12.8	40	0.5	5.16902	43	9	5.26352	31.16	30.3	0	0	1.76783	2	2	2.06646	2.1	0.2	40	0.625	5.08765	70	10	5.10654	23.77	19
0103	72	2.25	7.66001	65	12	7.15419	58.33	48.7	12	0	2.87904	7	3	2.27484	3.42	2.9	0	0	2.39504	1	1.5	1.61298	0.59	0.1	0	0	2.58222	0	2	1.64476	0.57	0	1	0	2.38084	0	1.5	1.02564	0.12	0.1	14	0	2.98539	6	3	2.12959	3.94	2	4
0104	23	1.25	4.69857	50	4.5	3.71284	17.34	17.3	16	0.25	2.81414	9	2	2.17553	4.6	4.5	8	0							2	0.25	2.19521	2	1	1.9435	1.6	1.4	6	0.125	2.57766	16	2	2.1395	3.4	3.2	6	0.5	3.10652	41	3	2.72146	6.9	6.7	11
0105	50	2	6.09167	65	11	4.95908	28.04	27.5	50	0	4.44113	13	6	4.33016	19.44	17.3	5	0.125	4.16731	33	5.5	3.42466	12.85	12.8									9	0		30				5.9									2
0201	37	2.25	7.30203	84	12	7.40305	58.64	52.1	3	0.25		0				2.3	1	0.125	2.05441	8	1	1.60538	1.24	0.9	0	0.125	1.84734	0	1	1.72185	0.73	0	0	0	1.89564	0	0.5	1.31757	0.17	0									10
0202	16	1.625	6.01219	28	10	6.12663	49.7	24.4	15	1.5		42	11	5.36972	27.4	25.7	15	1.625	5.30319	32	10	4.71911	19.44	15.7	16	1.25	4.67733	17	6			13.3	13	1.25	4.67984	19	7	4.07752	13.13	11.2	20	1.25		32				13.2	5
0203	26	1.375	7.17968	51	11.5	6.4898	50.95	49.7	14	0.625	4.84956	7	7	4.3533	22.59	22.1	0	0.25	1.61181	0	0	1.41099	0.25	0	9	0.125	1.89564	0	1	1.61098	1.41	0.9	0	0.5	2.08006	4	1	1.50595	0.69	0.4	0	0.25	2.02326	0	1	1.38981	0.23	0	0
0204	52	0.875	6.92634	14	9	6.16673	50.82	48.6	4	0.25	2.09701	0	1	1.44995	0.69	0.4	11	0.375	2.48265	1	2	1.83395	2.19	1.2	3	0.375	2.70984	0	2.5	1.89697	1.55	0.3	0	0.125	2.06111	0	1	1.4851	0.33	0
0301	60	0.125	4.61207	45	8	4.28995	21.38	20.5
0302	65	1.375	5.62891	50	10	5.75006	37.29	35.5	12	0.25	2.04021	7	2.5	2.48183	7.02	1.9
0401	19	1.75	4.3221	69	6.5	3.4758	12.93	12.8	3	1.375	3.49392	22	4	3.42767	9.81	9.5	0	1.375	3.95754	39	5	4.18283	19.21	18.9
0402	4	0.25	4.13154	28	6	3.88319	14.54	14.2	36	0.5	5.70074	40	10	4.96425	27.41	26.6	24	1	4.26738	36	4.5	3.73455	14.34	14	45	1.25	5.46659	49	9	4.76483	28.71	28.4
0403	40	0.75	4.95733	16	7.5	3.85209	19.89	18.6	30	0	3.98537	13	5	3.19289	11.78	11.3	42	0.125	4.98016	19	9	4.87309	26.1	19.1	0	0	0.769029	0	0	1.49338	0.34	0
0404	7	0.25	4.01376	0	7	3.54839	8.48	6.7	4	0	3.10236	0	4	3.05129	6.05	5.4	4	0.375	3.49101	11	5.5	3.22467	7.12	6.5	0	0	1.84734	0	1	1.7388	0.77	0
0405	36	0.5	4.20367	14	6	3.95915	19.34	19	28	0.75	4.05863	20	5	3.45642	12.18	11.8	8	0.5	3.24626	4	3	2.93263	6.52	6.2	5	0.25	2.23745	3	1	1.53538	1.14	0.8
0501	23	1.625	5.49781	54	7	5.1885	30.09	29.7
0601	35	1.5	6.974	55	12	5.99766	37.48	35	23	1	5.47899	12	7	4.59801	27.76	27.5	81	1.875	7.28518	85	12	6.61307	48.69	45.6	53	1.125	6.37079	56	10	5.4961	42.1	41.9	58	1.75	7.93335	52	12	7.29353	65.18	59	41	0.375	5.34022	44	8	4.93129	23.52	21.5	16
0602	86	0.75	6.04649	27	8	4.94753	43.4	43.3	10	0	3.81737	10	5			8	16	0.125	3.99608	9	2.5	3.47885	12.76	12.5	12	0.625	4.1115	9	6	3.46629	8.31	6.1	14	0	3.56736	11	3	2.85906	6.87	6.5	38	0.75	5.39307	64	10	4.59655	22.68	22.2	20
0603	65	1.25	5.96287	30	8	5.44431	33.3	25.5
0604	70	1.25	7.12109	95	12	6.73292	48.1	44.5	20	1.25	4.79182	28	6.5	4.48653	17.63	15.8	60	1.75	6.80763	86	12	7.18577	73.8	38.6	34	0.625	4.68364	20	8	4.51745	22.38	21.4	12	1.375	4.67268	20	9.5	4.544	18.45	16.2	26	1	4.30833	22	8	4.39859	18.67	16.8	9
0605	45	1	7.12727	55	12	6.57827	48.2	39	53	2	5.97919	55	12			24.8	53	0.75	5.12966	27	10	5.43044	41.9	21	33	1	4.74607	53	9	4.77529	21.73	14.6	15	1	2.76561	19	2.5	2.1693	4.59	4.4	58	1.75	6.68643	68	12	5.87238	34.36	30.6	42
0701	24	1.375	5.29292	50	8			19.4	10	1	3.66273	35	5			6.5	69	1.875	6.23632	91	11	5.59344	31.62	28	24	1.75	4.9459	56	9	4.51315	18.09	17	65	1.875	5.49927	79	9	4.89558	24.21	22.4	70	1.75	5.65705	67	8			22.7	70
0702	67	1.375		34	7	4.45793	21.88	19.1	4	0.5	2.25201	6	1			2	16	1.125	3.52654	45	5			7.1	15	0.5	2.62714	30	3			6.5	19	0.75	3.30859	23	3			8.2	16	0.75	2.99006	9	3			4.5
0703	72	1.625	5.15768	5	9	4.79227	27.95	25.7	49	0.875	4.00759	4	6	3.88029	15.81	14.3	19	0.625	4.00543	7	4	4.63072	24.8	11.6	25	1	4.41052	36	8			16.1	26	0.75	4.04223	44	6	3.8631	15.44	15	10	0.5	4.72054	50	8			14	17
0704	20	0.25	3.28079	5	4.5	2.92861	7.12	6.5	0	0	1.25423	0	0	1.5394	0.4	0	0	0	0.769029	0	0	1.431	0.27	0	0	0.125	0.854229	6	0.5	1.73409	1.18	0.6	0	0	1.36214	0	0			0	0	0	0.485203	0	0	1.3555	0.2	0	0
0705	94	2.5	7.72597	100	12	7.22207	56.58	49.4	8	1.25	5.23068	32	9.5	6.07619	36	31	4	0.5	4.68106	20	9	4.62456	18.3	16.4	63	1.25	5.63893	51	11.5	5.34113	30.43	28.4	20	1.375	5.40294	38	8	4.93435	21.4	18.8	47	1.25	6.32612	45	10	5.95557	39.7	38.2	19
0901	77	0.875	7.79173	73	12	7.12535	58.4	55	24	0.75	4.84121	25	5	4.03995	18.19	17.9	3	0.625	2.18221	17	1.5	1.69707	2.3	2	16	0.75	3.82337	30	5	3.48404	11.9	11.6	36	0.875	4.38446	20	7	3.84552	18.8	18.6	9	0.25	1.89486	7	0	1.4535	1.8	1.6
0902	70	1.5	5.41464	38	8	6.04679	54.3	53.8	21	0	3.86112	0	3.5	4.03947	16.8	16.1	43	0	2.76201	17	4.5	3.42693	11.9	11	54	0.25	2.93803	6	2.5	3.12513	11.9	11	39	1	3.71306	75	5	3.62907	15.7	15.4
0903	43	1.375	6.4196	62	12	6.23807	39.7	34.5	0	0	2.48874	0	3	2.05603	2	0	0	0	1.65441	3	0	1.3975	0.5	0.3	0	0	1.36214	0	0	1.45907	0.3	0	0	0	2.02326	0	0.5	1.45907	0.3	0	0	0	1.25423	0	0	1.3555	0.2	0
0904	40	0.5	5.39442	43	8	5.87039	49.59	49.3	14	0	3.38185	11	4	3.4894	12.7	12.5	6	0	0.5834	2	1	1.9435	2	1.8	11	0	2.621	7	3	3.49512	13	12.8	7	0	1.3952	5	2	2.2655	3.4	3.2	8	0	1.06981	7	0	1.4535	1.7	1.5
0905	33	0.5	5.08105	2	7.5	4.52467	25.1	24.5	50	0.125	4.59915	1	7.5	4.1999	21	20.1	2	0.125	1.97673	21	1	1.75307	2.6	2.3
1001	20	1.75	6.25946	94	11	5.76264	30.48	29.4	45	0	4.00131	10	6	3.66839	16.08	15.5	45	0.875	6.38569	80	11	6.07873	39.88	38.5	75	1.375	5.95288	80	11	5.70638	36.88	35.5	65	0.75	5.5594	65	11	5.55257	34.63	33	58	0.375	5.06108	53	8.5	4.16325	26.2	26.1	45
1002	35	2.375	6.21165	86	9	6.03938	43.39	43.1	10	0.5	3.61429	30	4	3.84439	15.2	15	5	0.5	2.23955	20	3	2.42794	6.5	6.5	2	0	1.96809	2	1	1.41829	2.41	2.4	0	0	1.12661	0	0	0.994312	0.01	0	7	0	1.19761	5	0	1.06431	1.21	1.2	5
1003	56	2.25	6.77234	68	12	6.05	37.79	34.4	15	0.625	4.19623	20	5.5	3.81342	13.92	13.5	9	0.5	3.63265	11	5	3.31752	8.7	8	7	0.875	4.03284	42	6.5	3.56005	11.27	10.9	95	1.875	7.4825	95	10.5	7.35777	68.31	67	33	0.625	5.12631	47	10			20	25
1201	60	1.25	4.54061	49	5.5	4.62548	24.58	23.9	20	1.5	3.94053	44	5.5	3.88655	14.3	13.4	9	0.375	3.91263	25	5.5	3.36399	7.83	6.4	77	1.5	6.75872	92	12	6.35083	40.73	36.9	17	1.125		44	9	4.90021	20.49	18.1	36	1.5	5.35565	50	8	5.73416	40.6	20.6	80
1202	80	1.875	7.96995	64	12	7.55914	69.56	64.4	25	2.25		63				31.8	50	2	5.4519	38	8	5.16022	31.46	21.8	53	2.25	7.11225	65	12	6.53233	44.8	41.8	57	2	6.30088	75	12	6.06526	36.82	34.2	15	1.75	5.47612	28	6.5	4.84589	26.72	26.3	29
1203	82	0.75	5.05931	74	7	4.47684	28.4	17.6	53	2.5	6.15231	62	9			23.5	5	0	3.92219	16	5	3.07247	6.7	6.1	0	0	2.13945	11	0.5	1.61307	1.4	1.1	0	0	1.89564	0	0	1.49338	0.34	0	0	0	2.25321	0	1.5	1.63385	0.55	0	0
1204	77	2.875	6.91926	85	12	6.59189	45.82	41.2	58	1.75	5.60137	63	9			23.1	30	2.25	3.97089	46	8	4.05502	14.84	11.6	10	1.5	4.26388	20	6	3.84026	14.36	14	57	1.375	5.61367	35	8	5.046	27.78	26.2	10	2.25	4.57948	20	6			21	45
1205	80	0.875	7.19236	95	12	7.00149	55.62	53.5	5	0.375	2.65555	11	3.5	3.74539	14.6	4.6	5	0	0.355	5	1	1.55953	2.1	2	10	0	1.25441	0	1.5	2.09664	2.98	2	0	0.5	0	0	0	1.50147	0.35	0	0	0	0	0	0	1.42114	0.26	0	0
1206	77	1.125	6.75134	58	11	6.09205	48.48	47.5	7	0	3.08053	5	3.5	2.38666	3.58	3.2	0	0.375	1.98325	0	2	1.85457	1.1	0	0	0	2.19485	0	1.5	1.24384	0.12	0	0	0	2.06111	0	2.5	2.03846	1.9	0	0	0	2.50846	0	2	1.69948	0.68	0	0
1301	25	0.875	5.46779	63	9			28.8	37	0.75	5.31796	32	9	4.45306	24.24	23.9	22	0.875	4.89592	49	6	4.221	18.44	18.1	32	0.5	4.86349	32	8.5	4.41334	23.74	23.4	21	0.375	5.17331	57	9	4.72903	25.1	24.8	43	0.875	4.49039	38	6.5	4.00095	17.6	17.1	33
1302	64	2.625	5.53932	95	9	5.9139	43.27	42.9	46	0.75	5.03643	45	7.5	4.11137	19.45	19.1	9	0.5	2.81976	13	2	2.63136	5.54	5.2	7	0.75	3.04626	29	3	2.70507	5.9	5.6	10	0.875	3.33614	20	4.5	3.26713	7.32	6	8	0.625	2.95614	19	3	2.6307	5.08	4.7	18
1303	79	2.25	6.39522	73	12	5.766	35.81	29.2	34	1	4.93595	20	7.5	3.9067	14.85	13.4	13	0.75	3.93937	15	5	3.37026	8.71	6.8	5	0.25	2.12266	7	1.5	2.0329	2.6	1.2	21	0.5	5.09118	37	9	4.47359	17.46	12.8	14	0.625	4.66497	27	8	4.20746	15.13	11.1	14
1304	57	0.375	5.61332	53	10	4.943	32.35	32	11	0.375	3.47243	25	3	2.70233	6.03	5.6	17	0.625	3.13343	20	3	2.87663	8.02	7.7	9	0.625		20	3	2.60545	6.1	5.9	12	1.125	3.53775	55	5	3.21658	10.02	9.7	21	0.625	3.99698	33	4	3.66713	13.71	13.4	16
1501	69	0.75	7.50668	47	11	6.79749	58.2	54.6	70	1.125	6.15492	62	9.5	4.54921	30.5	30.2	80	1.625	7.53341	47	11			58.7	80	1.875	7.58629	80	12			47
1502	60	1.25	3.71705	60	5	3.48701	16.3	16	30	0.375	4.06436	8	5	3.62864	16.1	15.8	70	1.375	6.40973	80	9.5	5.79439	45.3	45	17	0.75	4.60984	60	9.5	4.77103	22.4	21.7	0	0.625	1.39623	10	0.5	1.8486	1.7	1	7	0.625	2.79755	21	3.5	2.97255	6.5	5.8	17
1503	20	2	4.45332	65	7	4.04646	20.8	20.5	40	0.75	4.68361	65	8	4.36136	22.9	22.5	10	0.75	3.17466	22	3.5	2.5035	5.4	5.2	32	0.5	3.96349	33	5.5	3.33348	12.7	12.5	3	0	1.98325	0	1	1.7086	1	0.3	13	0.375	2.77231	11	2	2.465	4.2	3.4	0
1504	60	1.875	7.58015	55	12	7.11394	63.3	60.5	80	0	2.22464	0	3	2.29689	12	8	2	0	1.52661	5	0			0.7	0	0	1.25423	0	0.5	1.7086	0.7	0	0	0	1.25423	0	0.5	1.751	0.8	0		0	1.12661	0	0.5	1.751			0
1505	26	1.5	4.24327	40	6	3.45654	11.3	10.6	0	0.375	2.10606	40	2	2.01907	4.3	4	18	0.75	3.62013	43	5.5	3.52687	10.6	8.1	10	1.125	3.05713	38	4.5	3.0806	7.5	6.8	12	1	3.71858	70	5.5	3.87654	12.9	12.2	10	1	2.1955	20	2	2.28149	5.1	5	3
1506	25	1.5		45				17	33	1.125	4.02965	55	7.5	3.97592	15.6	14.8	20	2.25	4.37646	90	7.5	4.38666	18.7	18	10	1.125	3.74295	100	4.5	3.90056	13.7	13	10	1		42				11.2									37
1601	47	1.875	6.91187	68	12	6.08721	37.27	33.5	0	0.5	1.93824	3	0	1.4093	0.51	0.3	10	1.875	3.92676	6	5	3.23098	7.39	6.6	13	1.5	3.07812	28	2.5	2.79494	6.61	6.1	26	0.875	3.22856	55	5.5	2.63637	9.24	8.1	36	2	3.54637	32	5.5	3.33494	11.04	8.8	0
1602	42	1.625	5.6162	69	9.5	5.07226	31.39	31.1	26	0.25	4.01212	62	7			14.8	50	1.5	7.09061	81	11			49.1	7	0.625	4.06312	12	3	3.75341	20	19.9	24	1	4.45032	38	4.5	3.98842	16.58	16.2	0	0	1.98325	0	0.5	1.20953	0.1	0	10
1603	48	2.875	7.83168	87	12	6.85893	52.11	50.5	0	0	2.55124	23	2.5	1.86853	2.71	2.3	0	0	2.22464	0	1.5	1.50147	0.35	0	0	0	2.13117	0	1.5	1.5671	0.44	0	0	0	2.46845	0	1.5	1.50147	0.35	0	0	0	2.46845	0	2	1.6226	0.53	0	0
1604	44	1.375	5.68402	54	11.5	5.45227	29.45	26.8	18	0	1.594	19	3	2.43666	5.88	5.7	3	0	1.65183	8	1			2.1	0	0	1.85183	3	1	1.9693	1.51	1.3	0	0.25	3.16081	50	4	2.74953	7.1	7	0	0.125	2.20114	0	2	2.04953	2.1	2	0
1605	35	2.25	5.291	66	9	4.87665	28.33	28.1	41	1.75	5.65996	62	8.5	5.46636	31.31	30.3	17	1.625	5.35824	43	7	4.55507	22.71	22	42	1.25	7.02219	73	10.5	6.13934	47.92	47.5	18	0.375	4.65583	38	8.5	4.46455	18.77	17.6	10	1.375	2.52043	55	3	2.30212	6.89	6.5	0
1701	67	1.875	6.48717	83	9.5	5.88936	43.27	43	20	1.625	4.51363	45	4.5	3.77655	15.65	15.5	23	1.75	4.22212	5	4.5	3.04884	9.98	9.8	25	1.75	4.79786	25	7	4.18981	16.9	16	10	1.625	3.48826	5	3.5	2.85981	6.73	6.5	0	1.375	2.75717	5	2	2.03056	1.74	1.5	17
1702	86	2.75	6.98902	85	12	6.75771	53.65	51.1	71	2.375	6.81151	61	12	6.25441	51.1	49.2	56	1.25	5.61516	37	10.5	5.40148	37.8	36.3	29	1.75	5.02728	19	9	4.61839	26.62	25.8	28	1.375	3.42347	11	5.5	2.83191	11.03	10.9	9	2.25	5.18049	19	7.5	4.09948	13.29	11.8	22
1703	70	2.625	5.37583	33	9.5	6.08347	48.82	47.3																	53		4.43908	100	9.5	5.05433	25.99	24.3	42	0.875	2.90521	23	5.5	4.09743	22.5	11.5		0.125		14
1704	68	1.375	6.60903	41	11	5.40179	35.6	33.9	13	1.875	4.89152	20	5.5	4.12177	14.6	13.3	37	2.125	4.9706	46	7.5	4.65619	20.24	18.3	42	1.875	5.66043	44	8	4.6541	21.15	19.6	62	2.125	6.8699	88	12	6.5009	41.88	36	12	1.625	4.80771	52	6.5	3.70475	12.9	12.4	10
1705	78	1.5	6.405	68	9.5	6.63641	57.26	56.6	33	1	5.16309	35	6	4.50011	24.07	23.8	47	0.75	4.73467	22	4	5.06771	38.05	37.9	7	0.625	1.97247	9	3.5	3.27568	8.47	7.6	7	1	1.24529	20	3	2.45948	5.8	5.7	15	1.375	4.19826	31	5	4.06381	20.83	20.6	12
1801	70	2.625	7.0507	46	11	6.33651	49.09	46.6									50	1.75	5.81471	79	11.5	5.58049	31.61	29.9	70	2.125		35				32.5
1802	60	1.375	6.00903	30	10	5.77677	38.43	34	22	0	4.60276	5	6	4.25461	21.1	20.7	20	0.125		0	7	4.41912	22.83	22									6	0		18				6.4
1803	70	0.75	4.99318	45	10	4.54649	22.67	18.5	55		3.93854	50	6.5	3.66302	15.21	14.5	60	1.125							28	0.875	3.25862	36	5.5	3.14967	9.85	9.4	42	0.75	3.71134	34	6.5	3.40648	12.24	11.6	30	1.125	4.53533	27	8	4.29735	16.38	12.7	60
1804	35	0.375	4.3685	50	9	4.09376	17.6	14.5	63	1.375	5.51938	54	9	5.02816	25.8	21.7	45	1	4.79901	80	10.5	4.79775	21.6	19.5	39	1		80	8	4.14145	17.2	13.9	52	1.25		75				17.7	62	1.625	4.46554	45	10	4.39457	20.4	17.7
1805	74	2.5	7.07448	42	11	6.82624	58.64	54.6	50	1.75	5.3829	15	7.5	6.35247	50.2	44.5	67	1.375		51				57.8	62	2.125	6.66017	80	9.5	6.93353	62.77	62.2	66	2.125	6.87747	69	10	6.66872	57.27	56.5	63.5		6.12313	72.5	9.5	6.25465	47.4	46.6	60
1901	95	2.375	6.96119	82	12	6.3935	48.4	34.7	29	0.375	4.58292	20	5	3.94998	14.87	13.9	2	0.25		0	0	1.44995	0.49	0.2	0	0.5	1.73943	0	0	1.28986	0.15	0	4	0.25	1.77793	7	0	1.30753	1.2	1.1	0	0.125	1.72113	3	0	1.25153	0.4	0.3
1902	65	1.125	6.35473	70	11	5.21785	31.24	30.5	21	0.125	4.6997	23	8	4.64084	22.9	12.4	21	0.875	5.39176	31	9	4.95253	23.89	22.2	10	0.375	4.19892	13	5.5	3.98272	12.17	10.3	8	0.875	3.70193	15	4	2.84048	5.9	5.3	0	0.25	2.52764	0	2	1.62827	0.54	0	0
1903	27	0.75	5.27217	35	9	4.3488	25.3	25.2	42	0.625		46					19	1	3.95211	35	6	3.55053	11	10.4	21	0.25	3.57525	34	6	3.35601	9.8	8.5	12	0	2.94463	22	2	2.63936	5.8	5.4	0	0	1.69273	1	0	1.5534	0.5	0.1	0
1904	37	1.25	6.16582	58	11	5.34343	30.43	29.5	7	1	3.82552	14	5.5	3.55631	9.8	9.1	3	0.5	2.05441	8	1	1.51256	1.34	1.1	9	0.75	3.30773	21	5	2.74131	5.59	5	15	0.5	3.29109	17	5	3.3075	9.62	9.2	23	0.875	4.60527	43	8.5	4.60379	18.41	16.6	24
1905	51	1.5	4.94533	17	10	4.88747	25.77	22.8	20	1.75	4.98503	36	7.5	5.13681	24.1	21.6
2001	45	1	5.07802	72	11.5	5.45042	28.78	22.7	50	1.375	5.56315	76	9.5	6.09087	42.19	41.6	64	1.5	5.35059	68	9.5	6.15175	44.05	43.2	39	0.5	3.82821	53	7.5	4.47247	20.05	19.2	67	1.125	5.31054	69	7	5.54553	38.64	37.6	53	1.75	5.46617	82	7			32.5	69
2002	47	1.125	6.203	68	10	5.79593	40.9	40.5	15	0.25	3.04823	14	3.5	2.6593	7.09	6.9	11	0.125	1.78221	12	0	1.61795	2.59	2.3	5	0	1.56646	2	0			0.7	3	0	1.47574	8	0	1.5526	1.38	1.1	1	0	1.75363	1	0.5	1.25784	0.32	0.2	3
2004	46	1.375	5.01006	47	10	4.84257	24.5	17.3	3	0	2.09444	14	1			1.7	23	0	1.94245	6	1			4.9	5	0	1.48401	2	0	1.33198	0.86	0.7	10	0.25	2.86512	13	4	3.62284	15.1	4.3	2	0	1.78203	3	0.5	1.19303	0.57	0.5	12
2201	10	1	3.14862	15	2	3.3777	11.7	11.5	0	0	1.68281	5	0	1.4255	0.7	0.5	0	0		0				0	4	0		5				0.9	5	0	1.99761	4	1	1.84493	1.8	0.9	0	0	1.79546	0	0	0.96	0	0
2202	70	2.625	6.95252	70	10	6.54255	58.53	58	25	1.25	4.12145	50	4	3.81591	15.72	15.5	12	1.125	3.68476	22	4	3.08404	9.52	9.4	20	1.875	4.48565	50	6.5	3.79228	15.18	15	10	1.25	3.17752	15	2	2.58594	5.66	5.5	10	1.625	2.88942	10	2	2.17196	5	5	10
2203	70	1.625	5.30797	60	9	5.98229	51.29	51	10	0.625	1.93732	27	2	2.63791	6.01	5.7	10	0.375	2.95032	10	2	2.66191	5.29	5	5	0	1.40474	3	0	1.2691	0.91	0.8	10	0	2.35769	10	3	2.58102	6.09	6	0	0	1.94081	0	0.5	1.59898	0.49	0	0
2204	50	2.625	5.33148	50	8.5	5.18684	30.81	30	24	1.875	3.04417	12	3.5	3.29496	10.11	9.6	20	1.875	2.11133	30	5.5	4.14607	16.58	16	20	1.875	3.88869	20	5.5	4.00074	15.57	15		1.25	3.46248	10	3.5	3.39836			18	1.25	4.62764	28	7	4.58486	23.04	22.6	30
2205	36	1.75	7.30071	50	11	6.7259	49.42	39.6	0	0.125	1.86646	5	1	1.79616	1.24	0.5	6	0	2.77553	4	4	2.68878	4.1	2	5	0	2.63885	12	1.5	1.54673	1.92	1.7	0	0.25	1.67853	0	1	1.63385	0.55	0	0	0.25	2.02326	0	1.5	1.751	0.8	0	0
2501	31	1.25	5.58522	30	9.5	5.02481	26.3	25.1	6	0.125	3.56165	6	5	2.89442	7.4	7.2	14	0.25	2.6239	16	3.5	2.67649	5.6	5	20	0	2.09701	0	2			2	42	0.375	3.59436	32	7	3.51204	14.7	14.4	16	0.25	3.6807	58	6	3.41745	11.6	11.4
2502	75	0.5	6.19113	38	11	5.1333	31.2	29.3	70	0.5	5.86553	44	10	5.22043	32.4	31.4	48	0	5.49979	31	11	5.25329	29.9	22.9									56	0	4.45283	60	8	4.05631	22.8	22.6
2503	54	2	5.65341	54	9.5	5.01647	36	35.8	0	0	2.66346	6	1.5	1.9995	1.8	1.6	0	0	1.98934	10	0	1.4955	1.2	1	0	0	1.79623	4	0.5	1.84493	1.3	0.4	4	0	2.22325	2	1	0.988	0.6	0.6	11	0.5	2.19126	46	2	2.10307	6	5.7	5
2504	62	1.875	4.96901	34	7.5	4.77203	24.6	22.6	40	1.875	5.03427	46	7.5	4.14674	16.7	15.6	11	1.625	3.49396	40	4	3.20701	9.4	9.1	8	0.875	2.93585	8	3	2.77524	4.6	3.6	20	1.25	3.39041	21	4	2.4895	6.3	6.1	17	0.625	2.80486	12	2	2.3635	5.1	4.9	4
2505	78	1.625	7.77834	81	12	6.84261	53.5	51.9	23	1.125	4.28735	50	5.5	3.37699	10.8	10.3	57	0	5.02156	10	8	4.33201	23.4	22.7	42	0	4.75648	32	8.5	3.93133	17.9	17.4	0	0	2.15381	4	0.5	1.4115	0.6	0.4	0	0	2.02326	0	0.5	1.3555	0.2	0	40
2601	30	0	4.23953	40	7.5	4.22723	17.9	17	5	0	2.85435	5	3.5	2.98048	5.6	5	0	0	1.73961	20	1.5	2.06893	2.9	2	5	1	3.16064	50	4	3.17006	7.8	6.5	4	0.125	2.25321	2	2	1.96853	2.2	1.6	15	1	4.08537	26	3.5	3.64057	12.5	12.1	10
2602	30	1.625	5.14052	40	10	4.68434	22.1	21	0	0.25	2.10864	15	1.5	2.57833	6.4	1.5	0	0.375	2.61637	0	1.5	1.60503	0.5	0	0	0.375	2.38084	0	1	1.59898	0.49	0
2603	30	1	4.26926	60	8	4.61475	18.99	14	5	0	2.71002	0	3.5	2.13457	2.6	1.5	16	0.125	2.97586	8	3	2.72247	5.25	4.4	20	0.875	2.86632	60	6.5	3.70679	12.52	12	38	0.875	5.23088	72	6	4.46972	20.5	20	6	0	3.06364	0	3.5	2.45098	3.11	2.6	0
2604	45	1.5	5.40909	40	8	5.18117	26.3	22.5	12	1.875	4.16985	80	7.5	4.21007	14.7	11.2	7	0.5	3.36184	10	4.5	3.03603	5.7	3.7	10	0	2.87239	13	3.5	2.37206	4.6	3.3	38	1.25	4.94474	50	9	4.61901	20	15.8	0	0.375	1.98083	17	1.5	1.89853	2.3	1.7	0
2605	20	0.875	3.47416	20	4.5	3.61922	11	10	23	1	3.23026	48	5	3.74332	12.3	11.1	12	1	2.37741	40	4.5	3.151	8	7.2	8	0.625	2.27483	9	1.5	2.57849	4.3	3.7	0	0.25	1.52421	28	1	1.9314	3.2	2.8	10	0.5	1.57514	15	0	1.7494	2.9	2.5
2701	24	1	5.31022	44	7	4.97046	23.9	22.8	13	0.5	4.86223	21	6	4.02099	15.05	14.4	15	0.625	4.02606	33	6.5	3.443	10.49	9.8
2702	80	2.75	7.23681	79	12	6.36797	44	40.9	9	1.75	4.44266	30	5	3.26847	8.5	7.9	15	0.75	5.02496	30	4.5	3.51267	12.7	12.5	30	1.125	4.52926	20	7.5	3.48108	13.5	13	40	2.25	4.72684	70	6.5	3.73504	15.44	15	10	2.25	3.37466	50	3.5	2.21712	6.37	6	5
2703	21	0.125	4.46646	28	7.5	3.72012	13.2	11.9	10	0.125	3.56207	19	5	2.61851	7.81	6.9	16	2.125	4.86676	50	8	4.13018	15.74	10.6	15	0.25	3.91157	30	5.5	2.79385	8.72	7.5	20	0.375	4.34086	10	5.5	3.25618	9.05	8	60	1.125	5.80311	80	11	5.28033	28.58	23	20
2704	25	2	7.15866	64	11	6.18539	43.5	42.9	29	1	6.62487	37	10	5.83776	40.35	39.6	70	1.25	6.66124	50	10	5.70284	40.73	40									70	1.25	6.95597	60	11	5.89129	41.77	41
2705	58	2.375	6.82863	58	12	6.19211	42	39.6	29	2.875	5.24877	80	9	4.85773	25.21	24.9	40	2.25	4.78859	50	6	4.63643	21.91	21									30	1.625	3.95247	70	8	3.93155	18.2	18
2801	52	1.875	6.32832	90	11	5.41763	31	29.2	50	1.125	5.49035	58	10	4.77288	26.8	25.8	41	1.625	5.0446	60	10	4.37503	20	19.1	29	1.5	4.26076	50	5	3.20056	10.6	9.9	32	1.375	4.97504	51	9	4.1079	16.2	15.3
2802	17	1.625	4.17717	85	6.5	3.3855	12.4	12.2	10	0	2.25794	4	2	2.2515	3.6	3.4	24	0	3.53937	10	5.5	3.10047	10.6	10.4	23	0	2.51791	6	3	1.92447	6.1	5.9	32	0.375	4.83492	27	8.5	4.58038	23.65	22.9	17	0.5	3.07172	23	4.5	2.16247	7.2	7	15
2803	63	1.625	6.51048	89	10.5	5.42684	37.4	37.2	31	0.25	3.32271	48	4	2.3075	9.1	8.9	46	0.25	4.09265	50	5.5	3.01148	12.8	12.6	29	0.125	2.91769	23	3	1.9575	6.4	6.2	23	0	1.96664	5	0	1.52907	3.1	2.8	12	0	1.94081	0	0.5	1.3555	1.4	1.2
2804	53	2.25	6.3522	65	11.5	5.66025	37	35.8	35	0.375	4.69173	27	8.5	4.43611	19.9	18.2	35	0.5	3.7844	28	7	4.16831	22.5	22.3	15	0.375	3.12476	3	2	2.68901	6.1	5.8	23	0.625	3.7055	18	4.5	3.06303	10.4	10.1	25	0.875	4.14504	35	7	3.40399	12.3	12	19
2805	29	1.125	5.56705	50	10	4.76865	24.7	22.9	6	0.25	2.42602	0	2	1.7086	1.3	0.6	4	0	2.30709	0	1.5	1.78893	1.3	0.4	2	0	2.28067	0	2	1.9349	1.6	0.2	0	0	2.25321	0	2	1.85457	1.1	0	0	0	2.44756	0	2	1.66053	0.6	0	0
2806	59	2.125	6.64224	63	12	5.86529	36	33.2	31	0.875	3.41968	47	3.5	2.0135	8	7.8	25	0.75	4.07423	19	5.5	2.89843	9.6	9.4
2807	28	1.5	5.14719	74	9	4.95434	28.4	28.2									11	1.125	2.57303	30	2	2.56746	6.3	6.1	15	1.125	3.55703	36	6	3.26388	13.4	13.1																	21
2808	15	0	3.64173	45	6	3.32457	9.1	8	9	0	1.53806	0	0.5	1.78893	1.8	0.9	0	0	1.53806	0	0	1.3555	0.2	0	0	0	0	0	1	1.85457	1.1	0	0	0	1.45561	0	0.5	1.751	0.8	0
2809	31	1.125	4.98369	44	9.5	4.44401	21.1	20.5	37	0.875	4.96891	47	7	4.6853	21.6	20.4	36	0.875	4.35276	51	5	3.80667	16.9	16.7	32	1	4.51052	37	5	4.12099	19.2	18.9	30	0.875	3.52658	18	3			12.8	30	1.125	4.65409	21	6	4.65628	20.9	19.1	15
2810	63	2.75	6.76766	40	11	6.41593	52.1	41.3	61	2.75	6.53735	24	10	6.03726	44.7	32.5
2811	63	1.25	6.47663	33	11	6.14893	50.9	48.6	14	0.75	2.55614	45	3	2.5455	7.1	6.9	18	1.125	3.63975	73	5	3.6297	14.3	14.1	5	0.5	1.85183	3	1	1.9575	2	1.8	0	0	1.84734	0	0	1.3555	0.2	0	0	0.25	1.64021	2	0	1.3835	0.4	0.2	0
2901	52	1.5	7.17395	76	12	6.14778	40.43	38.8	15	1.5	4.23028	25	7	3.55563	11.18	9	20	1	3.77873	20	5	3.17606	8.3	6	69	0.875	5.42527	71	10	4.65659	23.1	20	30	0.75	4.56901	50	7	3.80018	14	13	50	0.5	4.35359	50	6.5	3.77453	15.7	15	20
2902	35	0.375	4.97926	30	10	4.8042	28.03	26.5									25	0.25	4.76013	25	10	4.3815	18.23	16	5	0.125	3.9107	3	6.5	3.62861	9.2	7.8									35	0.125	4.25637	11	6.5	4.18483	17.2	15.6	30
2903	70	1.125	6.19041	85	9			44.5	40	0.625	3.81733	15	5.5	3.98506	22.07	20.5	33	0.375	3.73137	14	5.5	3.85434	16.3	15.7	35	0.25	2.72014	20	4	2.77047	16	15.5	2	0.125	1.58066	3	0	1.3975	0.7	0.5	10	0	2.22146	30	1	1.87907	4.3	4
2904	56	1.25	5.54463	19	10	5.22271	32.8	22.5	25	0.25	3.86573	25	6	3.4887	17.04	17	3	0	2.26313	7	1.5	1.8066	1.7	1	5	0.125	1.99504	7	0.5	1.75853	1.8	1.2	30	0	2.29461	20	2	2.1955	6.2	6	0	0	1.78814	30	1	1.9594	3.4	3	9
2905	26	0	4.47007	24	7	3.5698	15.2	15	12	0.125	4.25764	25	6	3.22107	11.79	11.7	18	0	3.01371	8	2.5	2.3075	4.8	4.6																	50	0.25	4.09375	60	7.5	3.70822	16	15	70
2906	63	2	7.07143	61	11.5	6.1455	44.8	43.4	32	1.375	3.4089	17	6	2.84359	10.84	8.9	28	1.375	4.46133	39	8.5	3.96536	17.4	16.7	3	1.25	2.82224	3	2	2.1414	2	1.6	10	0.25	2.62085	30	2.5	2.08053	4.6	4	10	0.5	2.59126	40	2.5	2.01907	5.3	5	10
2907	26	1	3.4342	26	5	2.90005	11.24	11.2	3	0	1.73533	4	0	1.26553	0.8	0.7	2	0.375	2.76304	2	2	2.32707	2.7	2.4	4	1.25	1.97673	21	1	1.8334	2.9	2.5	30	0.375	2.24806	50	2	2.2394	8.4	8									0
3001	64	2.875	6.75413	82	12	6.64698	46.33	36.6	61	2.5	6.23623	62	11	6.28362	42.63	40.3	33	1.25	4.81936	28	8.5	4.63566	22.28	21.1	39	1.875	4.93483	61	10	5.18587	26.4	25	20	1.375	4.69618	60	8	4.30268	15.45	14	25	1.5	4.35924	30	4.5	4.29855	18.26	17.5	29
3002	59	2.25	7.80102	80	12	6.96621	53.79	51.9	26	0.875	4.88625	47	8.5	4.446	20.05	19.3	27	0.25	5.26436	48	9	4.48455	20.31	19.5	27	0.75	4.51302	28	7.5	4.36941	20.31	19.5	19	0.5	4.34676	31	8	3.70788	13.92	13	11	0.875	2.56226	34	3	2.3231	5.94	5.5	12
3003	51	0.5	6.35018	2	9	5.68396	44.97	43.3	28	0.25	4.49871	2	6.5	3.57363	16.35	16	11	0	3.04807	1	2	2.66989	5.51	5.2	0	0	1.45561	0	0	1.45907	0.3	0	0	0	1.99745	1	0.5	1.49063	0.42	0.1	0	0	2.22464	0	1	1.20953	0.1	0	0
3004	30	0.75	5.39684	36	9	4.59111	29.73	29.6	12	0.125	3.13162	4	5	3.23471	11.91	11.6	25	1	3.4819	35	6.5	3.7866	13.84	13	23	1	5.04576	89	10	5.08414	23.95	23.2	24	1	3.79017	32	7.5	3.64908	14.1	13.6									27
3005	29	1.875	7.09597	73	12	5.96747	32.85	29.2	15	0.75	3.059	12	3	2.96964	8.08	7.7	12	0.375	3.47806	9	3	2.36839	6.13	6.1	7	0.75	3.01846	11	3	2.60498	4.31	3.8	10	0.375	4.03243	22	5	2.9491	8.34	8.2	10	0.75	3.60185	40	5	2.93212	7.39	7	11
3101	28	0.375	3.99206	29	3	3.35271	13.8	13.7	38	1	3.9478	39	6.5	3.35642	13.9	13.7	20	1	3.45987	30	4.5	3.68071	11.1	9	30	1	3.83327	30	4	3.39505	12.3	12	20	0.625	3.06735	20	4	2.88545	8.2	8	20	0.625	3.44173	26	4	2.97353	9.7	9.6	30
3102	64	1.25	6.65706	54	12	6.04829	40.9	35.8	25	0.5	4.46383	14	4.5	4.07127	18.3	17.9	12	0.125	3.84156	20	5	3.151	8	7.2	6	0	2.16526	10	0.5	1.34953	1.7	1.6	0	0	2.19485	0	1	1.20953	0.1	0	0	0	2.63223	0	1	2.00149	2.1	2	0
3103	41	1.125	5.39561	40	9.5	5.25445	30.3	29.1
3104	76	2.5	7.57332	87	12	6.89752	52.1	42.3	83	2.375	7.12031	93	10	6.63651	52.2	33.6
3105	30	0.75	6.23396	28	7	5.74313	50	49.8	0	0	1.73943	0	0	1.20953	0.1	0	0	0	1.73943	0	0	1.3555	0.2	0	0	0	1.53806	0	0	1.20953	0.1	0	0	0	1.84734	0	0.5	1.7086	0.7	0	0	0	1.67853	0	0	1.3555	0.2	0
3201	16	0.625	4.36012	63	6	4.35311	18.3	17.9	1	0	1.78221	3	2.5	2.50643	4.3	1.4	2	0.125	1.93566	8	2.5	2.57643	4.9	2	1	0.125	1.73961	0	2.5	2.33603	3.1	1.1	9	0.125	2.62876	8	3	2.20201	5.2	4.7	3	0.125	2.45284	8	2.5	2.13637	4.5	4.1	4
3202	72	2.125	6.51696	83	12	7.26216	97.5	42.5	40	1.125	4.60949	35	10	5.21193	28.1	23.5
3203	36	0.75	5.54108	32	10	5.79765	79.8	20.8	53	0.875	6.89494	82	12	6.29543	40.3	36.5	67	0.75	6.10296	75	11	6.26991	74.2	27.2	60	1.25	6.49307	82	12	6.08002	41.6	37.2	65	1	5.39162	44	10	4.74609	29.6	27.9	53	1.125	5.60868	78	9.5	4.78698	32.6	32.1	40
3204	9	0	3.96511	11	5	3.42146	14.2	14	11	0.25	3.3363	43	3.5	2.85303	7.7	7.4
3301	44	1.125	6.98339	92	9	7.03646	63.1	62.6	17	0.125	2.00803	14	1	2.2954	4.5	4.1	0	0.375	1.60906	5	0.5	1.77407	1.19	0.5	0	0.125	2.13134	0	2	1.94053	1.6	1	23	0.375	2.8003	7	3	2.76908	7.26	7	0	0	2.22954	22	2	2.17198	3.36	3.2	0
3302	42	1.75	6.22376	82	9			43.4	0	0.125	1.80786	19	1	1.47553	2	1.9	49	0.75	4.17745	47	7	4.23034	28.69	28.6	19	1.375	2.60443	36	4	2.33831	7.51	7.5	15	1.375	2.39161	30	3	2.45107	6.59	6.5	5	1.875	2.20701	28	3	2.44153	5.4	5.3	32
3303	60	2.25	7.28308	100	12	7.12334	53.6	50	0	0.125	2.28161	2	2.5	2.24674	3.4	0.2	0	0	1.98325	0	1.5	1.95813	1.5	0	0	0	1.79546	0	0	1.08113	0.04	0	0	0	1.85303	8	0	1.6367	1.18	0.8	3	0	2.37678	9	1	1.96258	3.48	3.2	0
3304	24	0.5	3.75977	27	6			16.1	0	0	0.797429	2	0	1.21907	0.29	0.2	0	0	0.970406	0	0	1.24384	0.12	0	3	0.375	2.62714	50	3	2.64981	6.53	6.3	0	0.125	1.38203	9	0	1.31707	0.99	0.9	2	0	1.85321	8	1	1.58307	2.09	2	9
3305	69	1.75	5.12243	32	10.5	5.37896	34.4	30.1	0	0	0.485203	0	0.5	1.7388	0.77	0	60	0	3.0859	12	6.5	4.09623	23.84	22.2	40	0	2.97808	5	7.5	4.08246	17.61	15.5	0	0	0.970406	0	0.5	1.751	0.8	0	25	0.125	2.46261	26	5.5	3.54344	12.12	10.1	15
3501	77	1.625	7.03012	70	12	6.53573	46.3	38.7	0	0.125	2.17981	40	2			4	0	0	0.485203	0	0	1.5394	0.4	0	0	0	1.61181	0	0	1.5394	0.4	0	0	0.625	2.63567	25	5	3.47101	9	8.5	0	0.625	2.45327	15	3	3.52027	11.9	11.5
3502	77	1.25	6.37143	70	12	6.2613	44.8	34.7	70	0.625	4.95346	30	8.5	5.57535	35.3	32	32	0.375	4.45326	17	8			20.9	40	0.625	3.79966	22	7.5	4.33438	21.8	21.2	0	0	0.970406	0	0	1.08113	0.04	0	0	0	1.89564	0	1	1.751	0.8	0
3503	80	0.125	5.0869	57	11	4.99706	29.2	21.7	0	0	0	0	0	1.3555	0.2	0	0	0	0.485203	0	0	1.3555	0.2	0	0	0	0	0	0	0.96	0	0	0	0	0.769029	0	0	1.02564	0.02	0
3504	100	1.75	7.17472	100	12	6.72449	51.4	40	8	0.25	2.19161	75	3	2.4055	8.5	8.3	0	0	1.89564	0	1.5	2.29689	4	0	0	0	1.53806	0	0	1.3555	0.2	0	0	0	1.12661	0	1.5	2.50946	7.3	0
3505	80	1.375	4.99978	50	10	4.6862	26.4	22	83	1.125	6.43988	60	12	6.52647	48.2	40.3	45	0.625	4.10483	25	5	5.09672	40	16	25	0.375	3.47845	25	5	3.77604	12.3	11									50	0.25	4.35023	33	7	4.36225	25.2	12.3
3601	30	1.25	6.25502	70	10.5	4.97072	30.1	30	65	1.125	4.86197	58	11.5	5.77128	46.2	24.3	22	0.375	4.11377	28	6.5	4.6667	20.9	13
3602	32	0.625	5.93708	80	9	5.64911	28.12	25.2	0	0.125	2.64893	0	3	2.05603	2	0
3603	25	0.75	5.56145	15	9	5.43287	30.19	26	0	0.375	2.53464	45	2.5	2.40047	5.35	4.5
3604	10	0.375	5.11448	87	9.5	5.80116	30.7	29.7
3701	60	1.625	6.23779	73	12			33.3	24	1.375	4.18218	30	4	3.78544	13.94	13.4	10	0.75	3.26872	40	5.5	3.72618	11	8	10	1.75		45					8	1.125	3.2227	35	4	3.1052	7.3	6.3	0	1.25	3.04211	30	4	3.03603	6	4	5
3702	23	1.125	5.04031	49	9	4.20364	17.76	17.2	17	1.75	3.66021	51	5.5	3.05306	9.147	8.8	10	1.125	4.5421	70	6.5	3.9832	13.8	13	10	1.375	5.90724	80	7	5.22493	25.5	25	3	0.25	2.06861	9	0.5	1.4815	1.4	1.2
3703	41	1.875	6.30466	51	12	6.27828	41	34.2	51	2	6.52366	89	10	5.56233	37.2	37	20	1.25	4.79075	70	8	3.63943	16.03	16	25	1.375	5.01579	75	7.5	3.99505	19.04	19	20	1.625	5.77356	70	7.5	4.77749	29.02	29
3704	31	1.5	6.02649	94	11	5.20533	26.23	25.5	0	0	2.13117	0	3			0	0	0	2.19485	0	1.5	1.45907	0.3	0	30	0.125	3.76805	40	6.5	2.98746	10.2	10	20	0	3.70522	20	6			6	10	0	3.7789	20	7	3.9662	15.8	6	5
3705	62	1	7.29788	59	11.5	7.04197	61.8	60.1	34	0.875	6.01551	29	9.5	5.54296	33.75	32.3	0	0.75	2.25046	16	3	2.78756	10.1	1.6	11	0.75	5.14748	20	5.5	5.09926	26.3	25.1
3801	37	1.25	5.89286	34	11	5.44323	31.2	23.1	7	0	4.02682	9	3.5	2.75833	5.03	4.6	4	0	3.68508	0	2.5	2.35233	2.83	2.4	7	0	2.46845	0	1.5	1.58657	1.17	0.7	8	0	2.85428	0	1.5	1.431	1.07	0.8	5	0	2.85428	0	1.5	1.56037	0.93	0.5	3
3802	25	1.125	5.75001	100	6.5	5.02981	25.73	25.5	12	1.5	6.35087	100	6	5.91028	35.5	35.2	0	2.75							0	1.625	6.15131	54	8	5.30323	34.56	34.4	0	1.875	6.13108	81	6.5	5.31901	35.24	35.1
3803	44	0.875	5.01311	29	6	4.29746	18.44	16.3	7	0	2.5671	12	1	2.36052	4.14	3.9	0	0	1.79546	0	0	1.44995	0.29	0	0	0	1.84734	0	0	1.45907	0.3	0	2	0	1.73943	0	0	1.47663	0.52	0.2	0	0	1.73943	0	0	1.47663	0.32	0	0
3804	57	1.75	6.42078	78	9	5.85621	45.65	45.5	6	1.625	4.55425	69	6	4.19869	18.59	18.5	0	2	5.03645	76	6	4.71452	26.7	26.6	15	2	5.64474	68	7	5.06191	30.4	30.3	0	2.125	5.85405	79	6	5.26031	35.99	35.9
3805	77	1.125	8.08613	47	10	6.68154	63.19	62.4	7	0	3.0923	3	2	1.70253	1.6	1	15	0.375	3.21535	28	3	2.13898	5.09	4.3	25	0.625	4.57267	52	7	3.62966	12.58	11.7	39	0.125	4.82184	18	6	3.80135	14.58	13.7
3901	62	0.75	3.15724	34	5	2.98273	23.9	23.6	33	0.25	2.59161	9	3.5	2.65613	13.86	13.2	22	0.375	3.81641	31	8	3.83747	14.15	10.3	10	0	1.96253	20	2	1.9886	3.7	3	9	0	2.03661	5	2	2.4494	3.8	3.4	6	0	2.17843	6	2	2.4634	3.6	3.2	28
3902	45	1.125	5.06354	11	8	4.1791	23.54	21.6	22	1	5.39394	42	10	4.59528	20.17	18.4	55	1.375	6.46188	21	10	5.64481	40.7	36.6	39	1	4.45367	52	9	3.85126	21.2	16.1	65	0.5	4.87819	41	9	4.14623	23.4	20.6	29	0.5	4.15654	8	6	3.1811	11.7	10.7	60
3903	48	1.75	5.80406	5	7.5	4.81794	36.6	36.3	31	1	5.5671	25	9	4.68995	24.59	23.6	31	1.75	6.20524	5	8	5.47259	39.39	38.6	31	1	5.33799	29	5.5	4.64564	23.6	23	42	1.25	5.47458	7	8	4.82981	28.7	27.9	41	1.5	5.74755	23	9.5	4.93724	27.6	26.4	40
3904	56	1.625	6.60623	100	10	5.8834	42.9	42.6	59	0.25	5.21712	22	8	4.89407	35.98	35.1	18	0	5.14178	15	6	4.8422	30.64	30.3	0	0	1.98325	0	0.5	1.60503	0.5	0	25	0	3.25107	0	3.5	3.30491	9.4	8.5	0	0	1.84734	0	0	1.60503	0.5	0	6
3905	45	1.125	6.04154	64	12	5.77845	33.235	29.9	10	0	2.57843	0	2.5	2.66324	4	3	10	0.75	3.5269	24	4.5	3.04501	7.7	7.4	23	0	2.71474	2	2	1.828	4.5	4.5	0	0	1.61181	0	0	0.96	0	0									4
4001	53	1.25	7.21237	53	12	6.56866	50.23	46.6	16	0	4.33875	8	7.5	3.96292	16.046	15.4	10	0.25	4.17222	4	6.5	3.83881	15.83	15.4	5	0.125	1.94081	0	1	1.4406	0.78	0.5	0	0.125	1.26843	1	0	1.61298	0.59	0.1	0	0.125	1.80966	1	1	1.65876	0.67	0.1	10
4002	58	1.375	4.70783	41	10	4.38919	23.79	20.9	21	0.125		6	5	2.62779	9.03	7.7	33	0	2.48634	5	3.5	2.5836	9.28	7.8	31	0.125	3.01063	25	6	2.98939	11.26	8.6	52	0.75	4.89309	39	11	4.79234	25.55	21.1	58	0.625	4.8429	52	11	4.64953	23.66	20	30
4003	64	2.125	6.29064	87	11.5	6.30346	40.2	36.1	5	0	1.76783	2	0	1.56012	1.09	0.7	0	0	1.62326	6	0	1.40157	0.77	0.6	15	0	2.37553	10	1	2.2394	3.9	3.5	14	0	1.93413	18	1	1.4791	3.31	3.2	10	0	2.56166	13	2	2.3775	4.5	4.3	25
4004	68	2.875							11	2							28	2.375							50	2.75							24	2.75							43	2.875
4005	50	1.125	6.03392	37	11	5.5239	36.2	25.7	10	0.25	3.08966	27	5	3.14098	11.07	10.7	13	0.125		35					26	0	2.44176	29	3	2.4231	8.89	8.5	10	0	1.70881	21	2	1.534	4.1	4.1	2	0	1.63763	7	1	1.5496	1.98	1.9	10
4101	73	2.5	6.31784	78	9	5.88752	35.33	29.1	35	1.375	4.77571	45	7	4.40743	17.91	16	22	0.75	4.51157	33	7	3.63442	11.45	10.5	48	1.125	5.11689	52	9.5	4.48898	20.2	19	30	0.5	3.96106	16	6.5	3.38299	11.29	10.6	42	1	4.033	45	6.5	3.65863	15.15	14.7	32
4102	27	1.875	5.13205	87	6.5	4.61052	19.99	19.4	34	1.625	5.33066	70	8	4.91671	21.84	19.4
4103	42	0.75	5.26429	51	8.5	5.04278	24.5	22.3
4104	26	1.625	5.76306	24	10	5.53551	32.2	29	7	0	3.78559	10	6	3.61892	9.06	6.7	12	0	3.94351	5	5	3.80855	19.8	4.7									0	0		0	3	2.59405	9.26	0	0	0	2.58222	0	3	1.9626	1.52	0	30
4105	62	1.75	4.99048	48	8	5.47689	41.3	41	6	0	2.65162	0	4	2.98215	6.89	6.6	0	0	0.485203	0	0	1.45907	0.3	0	0	0	0.970406	0	0	1.45907	0.3	0	3	0	0.882629	8	0	1.57107	1.4	1.1	2	0	1.79549	17	5.5	3.36599	6.9	4.9	13
4201	74	2	7.33186	63	12	6.49692	48	44.7	43	1.625	4.66185	40	7	3.86491	15.2	14.3									4	1.25	4.49316	40	7	3.61873	9.6	7.4									35	1.25	4.17063	40	6	3.45305	11.78	9.5
4202	67	0.5	4.86455	38	10	4.34825	23.5	22.5	20	0	3.31743	30	5			12	12	0.25	2.83861	14	2.5	2.37548	5.7	5.6	20	0.5	2.79023	30	4	2.8955	9.2	9									10	0.25	1.46723	15	0	1.46985	2.63	2.5
4203	35	0.25	1.67949	43	6.5	3.65392	12.4	10.8	30	0	2.17603	40	5	3.25457	10.1	9	20	0.125	1.95141	19	2.5	2.64924	5.9	4.9	50	0.5	3.0992	60	7			16									10	0	0.669803	13	0	1.5375	2.5	2.3
4204	25	0	2.88673	26	4	3.05857	8.2	7.1	23	0	2.5245	20	2			6.3	20	0.25	2.89694	49	4.5	3.18653	9.5	8.9
4205	64	2.375	6.24325	70	10.5	5.85644	40.2	39.4	70	1.75	4.8029	80	6	5.00985	26.5	25									40	0.875	3.90611	50	6.5	3.59944	13.02	11									65	1.125	4.98719	80	8	4.32028	20.26	18.5
4206	70	1.625	4.563	32	7	4.0114	19.2	14.2									30	1.625		30	7	4.07393	14.9	11	30	1.625	4.0345	27	6	3.6687	11.9	8.7									50	1.875	3.56496	45	4	3.39814	13.96	13.5
[truncated: 78 more columns]
